# Supplementary material for: Outlier response to anti-PD1 in uveal melanoma reveals germline MBD4 mutations in hypermutated tumors
Source: Nat Commun. 2018 May 14;9:1866. doi: 10.1038/s41467-018-04322-5 (PMC5951831; doi:10.1038/s41467-018-04322-5)
Supplement: Supplementary file 4 — Supplementary Data 1 [file 41467_2018_4322_MOESM4_ESM.xlsx]

## Sheet: Sheet1 (2)
Supplementary Data 1. Analysis of all tumors from the TCGA series with more than 200 SNVs.
TCGA identifier, ID; TCGA tumor code, type; Number of all mutations : ALL-mutations. Number of the 6 possible mutations (A>C;A>G;A>T;C>A;C>G;C>T); number of CpG>TpG, CpG_TpG; number of C>T in other contexts, C>T_OTHER; Proportion of CpG>TpG in all mutations,C>T_CpG/ALL_mutations.
TYPE	ID	ALL_mutations	A>C	A>G	A>T	C>A	C>G	C>T	C>T_CpG	C>T_OTHER	ALL_mutations	C>T_CpG/ ALL_mutations	C>T_OTHER/ ALL_mutations
ACC	ACC_1	672	3	59	6	42	5	557	493	64	672	0.733631	0.0952381
ACC	ACC_2	494	7	56	16	19	11	385	326	59	494	0.659919	0.119433
ACC	ACC_3	793	15	75	24	62	23	594	453	141	793	0.571248	0.177806
ACC	ACC_4	432	14	67	13	71	9	258	168	90	432	0.388889	0.208333
ACC	ACC_5	305	17	41	29	47	65	106	42	64	305	0.137705	0.209836
ACC	ACC_6	2667	78	587	328	222	116	1336	301	1035	2667	0.112861	0.388076
ACC	ACC_7	270	14	34	26	39	70	87	29	58	270	0.107407	0.214815
ACC	ACC_8	279	16	48	17	45	67	86	27	59	279	0.0967742	0.21147
ACC	ACC_9	243	13	48	23	45	38	76	18	58	243	0.0740741	0.238683
ACC	ACC_10	294	12	39	25	70	74	74	21	53	294	0.0714286	0.180272
ACC	ACC_11	547	25	38	50	209	48	177	34	143	547	0.0621572	0.261426
ACC	ACC_12	269	11	17	19	150	25	47	15	32	269	0.0557621	0.118959
ACC	ACC_13	800	7	52	78	310	125	228	35	193	800	0.04375	0.24125
ACC	ACC_14	5626	93	254	488	3136	746	909	108	801	5626	0.0191966	0.142375
ACC	ACC_15	1143	3	11	8	1064	12	45	14	31	1143	0.0122485	0.0271216
BLCA	BLCA_1	201	6	10	7	30	30	118	52	66	201	0.258706	0.328358
BLCA	BLCA_2	382	9	17	7	25	104	220	96	124	382	0.251309	0.324607
BLCA	BLCA_3	466	19	43	12	57	105	230	112	118	466	0.240343	0.253219
BLCA	BLCA_4	10771	2015	849	127	3936	18	3826	2316	1510	10771	0.215022	0.140191
BLCA	BLCA_5	276	8	32	7	20	41	168	57	111	276	0.206522	0.402174
BLCA	BLCA_6	235	8	29	20	37	27	114	47	67	235	0.2	0.285106
BLCA	BLCA_7	353	11	21	10	33	98	180	70	110	353	0.1983	0.311615
BLCA	BLCA_8	649	33	71	54	75	136	280	118	162	649	0.181818	0.249615
BLCA	BLCA_9	266	7	22	13	31	76	117	45	72	266	0.169173	0.270677
BLCA	BLCA_10	243	1	21	10	20	62	129	41	88	243	0.168724	0.36214
BLCA	BLCA_11	294	8	26	6	43	72	139	48	91	294	0.163265	0.309524
BLCA	BLCA_12	284	6	23	13	32	69	141	46	95	284	0.161972	0.334507
BLCA	BLCA_13	398	7	36	7	31	101	216	64	152	398	0.160804	0.38191
BLCA	BLCA_14	349	6	41	11	47	44	200	56	144	349	0.160458	0.412607
BLCA	BLCA_15	225	9	24	0	14	40	138	36	102	225	0.16	0.453333
BLCA	BLCA_16	282	19	29	25	38	53	118	45	73	282	0.159574	0.258865
BLCA	BLCA_17	260	7	27	65	23	37	101	41	60	260	0.157692	0.230769
BLCA	BLCA_18	390	9	43	16	45	110	167	61	106	390	0.15641	0.271795
BLCA	BLCA_19	513	8	15	5	24	199	262	79	183	513	0.153996	0.356725
BLCA	BLCA_20	274	4	22	12	27	64	145	42	103	274	0.153285	0.375912
BLCA	BLCA_21	249	5	22	13	9	70	130	38	92	249	0.15261	0.369478
BLCA	BLCA_22	451	3	62	15	37	69	265	68	197	451	0.150776	0.436807
BLCA	BLCA_23	341	12	32	21	24	72	180	51	129	341	0.14956	0.378299
BLCA	BLCA_24	275	7	41	12	36	26	153	41	112	275	0.149091	0.407273
BLCA	BLCA_25	202	2	11	5	15	51	118	30	88	202	0.148515	0.435644
BLCA	BLCA_26	271	19	29	6	31	76	110	40	70	271	0.147601	0.258303
BLCA	BLCA_27	293	5	10	11	31	82	154	43	111	293	0.146758	0.37884
BLCA	BLCA_28	273	4	20	10	38	60	141	40	101	273	0.14652	0.369963
BLCA	BLCA_29	315	3	31	15	26	75	165	46	119	315	0.146032	0.377778
BLCA	BLCA_30	363	6	52	21	46	47	191	52	139	363	0.143251	0.38292
BLCA	BLCA_31	1002	19	119	26	144	227	467	143	324	1002	0.142715	0.323353
BLCA	BLCA_32	276	3	48	15	32	24	154	39	115	276	0.141304	0.416667
BLCA	BLCA_33	242	5	19	8	26	64	120	34	86	242	0.140496	0.355372
BLCA	BLCA_34	251	5	8	5	21	76	136	35	101	251	0.139442	0.40239
BLCA	BLCA_35	431	5	32	3	32	135	224	60	164	431	0.139211	0.38051
BLCA	BLCA_36	245	1	23	4	21	83	113	34	79	245	0.138776	0.322449
BLCA	BLCA_37	336	16	60	10	39	51	160	46	114	336	0.136905	0.339286
BLCA	BLCA_38	256	4	17	6	27	78	124	35	89	256	0.136719	0.347656
BLCA	BLCA_39	302	5	14	7	34	108	134	41	93	302	0.135762	0.307947
BLCA	BLCA_40	979	16	55	23	68	185	632	131	501	979	0.13381	0.511747
BLCA	BLCA_41	292	10	47	9	36	36	154	39	115	292	0.133562	0.393836
BLCA	BLCA_42	410	10	37	16	36	98	213	54	159	410	0.131707	0.387805
BLCA	BLCA_43	344	26	50	17	28	46	177	45	132	344	0.130814	0.383721
BLCA	BLCA_44	482	8	22	10	70	164	208	63	145	482	0.130705	0.30083
BLCA	BLCA_45	269	8	27	9	27	64	134	35	99	269	0.130112	0.36803
BLCA	BLCA_46	904	96	101	171	81	116	339	117	222	904	0.129425	0.245575
BLCA	BLCA_47	232	10	14	7	38	65	98	30	68	232	0.12931	0.293103
BLCA	BLCA_48	441	11	31	8	41	155	195	57	138	441	0.129252	0.312925
BLCA	BLCA_49	274	8	19	6	22	86	133	35	98	274	0.127737	0.357664
BLCA	BLCA_50	253	8	21	13	50	39	122	32	90	253	0.126482	0.355731
BLCA	BLCA_51	393	5	22	12	28	131	195	49	146	393	0.124682	0.371501
BLCA	BLCA_52	371	9	18	7	55	145	137	46	91	371	0.123989	0.245283
BLCA	BLCA_53	575	4	23	12	70	149	317	71	246	575	0.123478	0.427826
BLCA	BLCA_54	470	9	61	30	72	93	205	58	147	470	0.123404	0.312766
BLCA	BLCA_55	479	14	34	10	56	135	230	59	171	479	0.123173	0.356994
BLCA	BLCA_56	325	11	44	19	60	37	154	40	114	325	0.123077	0.350769
BLCA	BLCA_57	538	13	15	14	54	178	264	66	198	538	0.122677	0.36803
BLCA	BLCA_58	483	21	45	25	54	88	250	59	191	483	0.122153	0.395445
BLCA	BLCA_59	386	7	41	17	42	67	212	47	165	386	0.121762	0.427461
BLCA	BLCA_60	848	13	21	14	96	287	417	103	314	848	0.121462	0.370283
BLCA	BLCA_61	1083	23	54	21	110	395	480	131	349	1083	0.12096	0.322253
BLCA	BLCA_62	392	6	19	10	31	138	188	47	141	392	0.119898	0.359694
BLCA	BLCA_63	568	13	88	12	59	107	289	68	221	568	0.119718	0.389085
BLCA	BLCA_64	626	2	10	8	43	202	361	74	287	626	0.118211	0.458466
BLCA	BLCA_65	457	42	95	37	53	73	157	54	103	457	0.118162	0.225383
BLCA	BLCA_66	408	28	39	11	43	86	201	48	153	408	0.117647	0.375
BLCA	BLCA_67	239	11	27	16	55	42	88	28	60	239	0.117155	0.251046
BLCA	BLCA_68	301	2	13	15	34	89	148	35	113	301	0.116279	0.375415
BLCA	BLCA_69	521	3	30	17	39	176	256	60	196	521	0.115163	0.3762
BLCA	BLCA_70	852	11	63	14	102	269	393	98	295	852	0.115023	0.346244
BLCA	BLCA_71	905	10	15	10	44	357	469	104	365	905	0.114917	0.403315
BLCA	BLCA_72	645	12	106	39	75	110	303	74	229	645	0.114729	0.355039
BLCA	BLCA_73	484	4	31	13	32	147	257	55	202	484	0.113636	0.417355
BLCA	BLCA_74	345	9	25	13	26	80	192	39	153	345	0.113043	0.443478
BLCA	BLCA_75	259	6	29	17	42	61	104	29	75	259	0.111969	0.289575
BLCA	BLCA_76	467	9	22	5	38	153	240	52	188	467	0.111349	0.40257
BLCA	BLCA_77	288	5	17	7	28	88	143	32	111	288	0.111111	0.385417
BLCA	BLCA_78	216	6	16	8	33	58	95	24	71	216	0.111111	0.328704
BLCA	BLCA_79	317	2	20	4	38	81	172	35	137	317	0.11041	0.432177
BLCA	BLCA_80	544	19	36	10	36	111	332	60	272	544	0.110294	0.5
BLCA	BLCA_81	728	42	101	63	109	142	271	80	191	728	0.10989	0.262363
BLCA	BLCA_82	465	12	28	10	25	108	282	51	231	465	0.109677	0.496774
BLCA	BLCA_83	274	1	23	9	28	64	149	30	119	274	0.109489	0.434307
BLCA	BLCA_84	567	15	55	21	82	112	282	62	220	567	0.109347	0.388007
BLCA	BLCA_85	590	9	29	16	54	176	306	64	242	590	0.108475	0.410169
BLCA	BLCA_86	1085	17	84	14	45	179	746	117	629	1085	0.107834	0.579724
BLCA	BLCA_87	683	8	70	10	164	207	224	73	151	683	0.106881	0.221083
BLCA	BLCA_88	403	6	15	8	24	118	232	43	189	403	0.1067	0.468983
BLCA	BLCA_89	245	8	52	21	33	20	111	26	85	245	0.106122	0.346939
BLCA	BLCA_90	500	2	11	3	32	225	227	53	174	500	0.106	0.348
BLCA	BLCA_91	217	4	12	7	14	78	102	23	79	217	0.105991	0.364055
BLCA	BLCA_92	321	5	12	2	28	111	163	34	129	321	0.105919	0.401869
BLCA	BLCA_93	805	5	20	15	59	308	398	85	313	805	0.10559	0.38882
BLCA	BLCA_94	341	8	70	31	55	31	146	36	110	341	0.105572	0.322581
BLCA	BLCA_95	616	9	43	10	64	148	342	65	277	616	0.105519	0.449675
BLCA	BLCA_96	436	5	18	7	31	171	204	46	158	436	0.105505	0.362385
BLCA	BLCA_97	370	2	13	5	29	167	154	39	115	370	0.105405	0.310811
BLCA	BLCA_98	380	3	8	6	29	136	198	40	158	380	0.105263	0.415789
BLCA	BLCA_99	266	10	27	11	39	61	118	28	90	266	0.105263	0.338346
BLCA	BLCA_100	334	8	30	13	32	77	174	35	139	334	0.10479	0.416168
BLCA	BLCA_101	487	3	17	11	40	173	243	51	192	487	0.104723	0.394251
BLCA	BLCA_102	528	11	20	14	60	130	293	55	238	528	0.104167	0.450758
BLCA	BLCA_103	664	33	125	38	69	58	341	69	272	664	0.103916	0.409639
BLCA	BLCA_104	462	6	29	9	49	154	215	48	167	462	0.103896	0.361472
BLCA	BLCA_105	443	11	23	9	80	117	203	46	157	443	0.103837	0.354402
BLCA	BLCA_106	521	6	36	14	31	192	242	54	188	521	0.103647	0.360845
BLCA	BLCA_107	222	5	20	8	20	49	120	23	97	222	0.103604	0.436937
BLCA	BLCA_108	454	4	23	7	40	135	245	47	198	454	0.103524	0.436123
BLCA	BLCA_109	369	25	45	16	47	105	131	38	93	369	0.102981	0.252033
BLCA	BLCA_110	467	18	64	17	42	126	200	48	152	467	0.102784	0.325482
BLCA	BLCA_111	302	6	27	12	35	93	129	31	98	302	0.102649	0.324503
BLCA	BLCA_112	361	10	26	13	34	103	175	37	138	361	0.102493	0.382271
BLCA	BLCA_113	996	13	30	27	109	332	485	102	383	996	0.10241	0.384538
BLCA	BLCA_114	313	5	21	10	29	99	149	32	117	313	0.102236	0.373802
BLCA	BLCA_115	1184	8	31	12	97	304	732	121	611	1184	0.102196	0.516047
BLCA	BLCA_116	404	4	38	4	44	120	194	41	153	404	0.101485	0.378713
BLCA	BLCA_117	2167	9	15	5	99	525	1514	219	1295	2167	0.101061	0.5976
BLCA	BLCA_118	1133	37	161	38	80	89	728	114	614	1133	0.100618	0.541924
BLCA	BLCA_119	358	14	37	10	35	137	125	36	89	358	0.100559	0.248603
BLCA	BLCA_120	388	8	33	8	33	115	191	39	152	388	0.100515	0.391753
BLCA	BLCA_121	591	25	84	24	50	99	309	59	250	591	0.0998308	0.423012
BLCA	BLCA_122	822	1	18	2	48	297	456	82	374	822	0.0997567	0.454988
BLCA	BLCA_123	361	7	15	6	33	119	181	36	145	361	0.099723	0.401662
BLCA	BLCA_124	3338	37	86	33	156	640	2386	331	2055	3338	0.0991612	0.615638
BLCA	BLCA_125	303	1	13	6	17	111	155	30	125	303	0.0990099	0.412541
BLCA	BLCA_126	384	5	23	9	37	123	187	38	149	384	0.0989583	0.388021
BLCA	BLCA_127	743	12	38	21	67	179	426	73	353	743	0.0982503	0.475101
BLCA	BLCA_128	602	12	23	14	37	240	276	59	217	602	0.0980066	0.360465
BLCA	BLCA_129	1186	13	84	27	56	323	683	115	568	1186	0.0969646	0.478921
BLCA	BLCA_130	681	34	22	16	48	232	329	66	263	681	0.0969163	0.386197
BLCA	BLCA_131	743	9	50	10	78	218	378	72	306	743	0.0969044	0.411844
BLCA	BLCA_132	745	4	18	7	69	278	369	72	297	745	0.0966443	0.398658
BLCA	BLCA_133	439	25	54	44	65	75	176	42	134	439	0.095672	0.305239
BLCA	BLCA_134	670	28	75	57	139	132	239	64	175	670	0.0955224	0.261194
BLCA	BLCA_135	220	8	31	14	42	26	99	21	78	220	0.0954545	0.354545
BLCA	BLCA_136	1649	3	13	8	114	492	1019	156	863	1649	0.0946028	0.523347
BLCA	BLCA_137	328	7	40	14	92	45	130	31	99	328	0.0945122	0.301829
BLCA	BLCA_138	551	10	25	10	44	219	243	52	191	551	0.0943739	0.346642
BLCA	BLCA_139	340	5	15	7	28	113	172	32	140	340	0.0941176	0.411765
BLCA	BLCA_140	372	9	13	10	43	104	193	35	158	372	0.094086	0.424731
BLCA	BLCA_141	500	40	90	34	74	60	202	47	155	500	0.094	0.31
BLCA	BLCA_142	546	6	21	4	46	228	241	51	190	546	0.0934066	0.347985
BLCA	BLCA_143	450	6	30	10	55	107	242	42	200	450	0.0933333	0.444444
BLCA	BLCA_144	506	7	29	8	53	159	250	47	203	506	0.0928854	0.401186
BLCA	BLCA_145	757	29	66	26	73	201	362	70	292	757	0.0924703	0.385733
BLCA	BLCA_146	1374	42	239	56	65	150	822	127	695	1374	0.0924309	0.505822
BLCA	BLCA_147	738	7	30	8	70	239	384	68	316	738	0.0921409	0.428184
BLCA	BLCA_148	1172	6	42	14	87	317	706	107	599	1172	0.0912969	0.511092
BLCA	BLCA_149	857	58	109	54	72	217	347	78	269	857	0.0910152	0.313886
BLCA	BLCA_150	431	3	13	1	31	172	211	39	172	431	0.0904872	0.399072
BLCA	BLCA_151	420	3	18	6	47	136	210	38	172	420	0.0904762	0.409524
BLCA	BLCA_152	1850	98	189	60	120	185	1198	167	1031	1850	0.0902703	0.557297
BLCA	BLCA_153	567	6	15	21	63	244	218	51	167	567	0.0899471	0.294533
BLCA	BLCA_154	1596	9	57	14	111	621	784	143	641	1596	0.089599	0.401629
BLCA	BLCA_155	670	9	19	8	56	226	352	60	292	670	0.0895522	0.435821
BLCA	BLCA_156	324	9	22	6	40	91	156	29	127	324	0.0895062	0.391975
BLCA	BLCA_157	537	10	38	15	52	169	253	48	205	537	0.0893855	0.38175
BLCA	BLCA_158	515	10	21	9	49	166	260	46	214	515	0.0893204	0.415534
BLCA	BLCA_159	474	18	20	25	56	140	215	42	173	474	0.0886076	0.364979
BLCA	BLCA_160	701	9	19	23	62	250	338	62	276	701	0.0884451	0.393723
BLCA	BLCA_161	546	7	19	9	28	241	242	48	194	546	0.0879121	0.355311
BLCA	BLCA_162	444	5	18	7	31	147	236	39	197	444	0.0878378	0.443694
BLCA	BLCA_163	1595	4	18	12	117	683	761	140	621	1595	0.0877743	0.389342
BLCA	BLCA_164	1049	28	89	37	75	223	597	92	505	1049	0.0877026	0.481411
BLCA	BLCA_165	1016	9	27	6	110	437	427	89	338	1016	0.0875984	0.332677
BLCA	BLCA_166	446	15	71	50	28	93	189	39	150	446	0.0874439	0.336323
BLCA	BLCA_167	366	12	20	22	43	110	159	32	127	366	0.0874317	0.346995
BLCA	BLCA_168	793	12	25	20	86	274	376	69	307	793	0.0870113	0.387137
BLCA	BLCA_169	265	6	7	9	26	84	133	23	110	265	0.0867925	0.415094
BLCA	BLCA_170	522	6	26	7	35	203	245	45	200	522	0.0862069	0.383142
BLCA	BLCA_171	267	10	24	14	37	69	113	23	90	267	0.0861423	0.337079
BLCA	BLCA_172	768	6	49	22	80	232	379	66	313	768	0.0859375	0.407552
BLCA	BLCA_173	408	5	24	8	41	85	245	35	210	408	0.0857843	0.514706
BLCA	BLCA_174	548	8	65	39	68	172	196	47	149	548	0.0857664	0.271898
BLCA	BLCA_175	865	10	41	19	102	300	393	74	319	865	0.0855491	0.368786
BLCA	BLCA_176	821	1	13	2	48	270	487	70	417	821	0.0852619	0.507917
BLCA	BLCA_177	799	4	20	15	47	301	412	68	344	799	0.0851064	0.430538
BLCA	BLCA_178	553	3	12	6	53	172	307	47	260	553	0.084991	0.470163
BLCA	BLCA_179	507	45	150	41	42	50	179	43	136	507	0.0848126	0.268245
BLCA	BLCA_180	1906	7	43	17	207	552	1080	161	919	1906	0.0844701	0.482162
BLCA	BLCA_181	753	8	20	11	66	252	396	63	333	753	0.0836653	0.442231
BLCA	BLCA_182	299	2	7	4	26	99	161	25	136	299	0.083612	0.454849
BLCA	BLCA_183	565	1	11	3	42	251	257	47	210	565	0.0831858	0.371681
BLCA	BLCA_184	1431	0	6	8	117	458	842	119	723	1431	0.0831586	0.505241
BLCA	BLCA_185	1433	8	59	18	133	527	688	119	569	1433	0.0830426	0.397069
BLCA	BLCA_186	485	2	59	23	50	127	224	40	184	485	0.0824742	0.379381
BLCA	BLCA_187	524	43	73	32	63	125	188	43	145	524	0.0820611	0.276718
BLCA	BLCA_188	841	7	24	6	68	292	444	69	375	841	0.0820452	0.445898
BLCA	BLCA_189	561	6	31	12	34	184	294	46	248	561	0.0819964	0.442068
BLCA	BLCA_190	1098	10	57	32	81	442	476	90	386	1098	0.0819672	0.351548
BLCA	BLCA_191	1737	61	173	59	111	259	1074	142	932	1737	0.0817501	0.536557
BLCA	BLCA_192	881	29	57	70	165	142	418	72	346	881	0.0817253	0.392736
BLCA	BLCA_193	698	14	45	33	92	215	299	56	243	698	0.0802292	0.348138
BLCA	BLCA_194	374	2	8	7	37	105	215	30	185	374	0.0802139	0.494652
BLCA	BLCA_195	537	10	66	28	69	132	232	43	189	537	0.0800745	0.351955
BLCA	BLCA_196	500	24	67	44	75	85	205	40	165	500	0.08	0.33
BLCA	BLCA_197	478	7	19	11	32	163	246	38	208	478	0.0794979	0.435146
BLCA	BLCA_198	1385	6	18	8	44	651	658	110	548	1385	0.0794224	0.395668
BLCA	BLCA_199	2081	87	208	64	102	255	1365	165	1200	2081	0.0792888	0.576646
BLCA	BLCA_200	1544	34	224	81	121	309	775	122	653	1544	0.0790155	0.422927
BLCA	BLCA_201	3121	58	80	110	244	983	1646	244	1402	3121	0.0781801	0.449215
BLCA	BLCA_202	628	36	126	44	100	84	238	49	189	628	0.0780255	0.300955
BLCA	BLCA_203	641	8	34	7	82	276	234	50	184	641	0.0780031	0.287051
BLCA	BLCA_204	647	14	39	13	73	213	295	50	245	647	0.0772798	0.378671
BLCA	BLCA_205	687	21	61	47	117	190	251	53	198	687	0.077147	0.28821
BLCA	BLCA_206	785	28	79	48	100	218	312	60	252	785	0.0764331	0.321019
BLCA	BLCA_207	608	4	25	14	46	208	311	46	265	608	0.0756579	0.435855
BLCA	BLCA_208	318	26	110	27	27	31	97	24	73	318	0.0754717	0.22956
BLCA	BLCA_209	668	39	110	68	112	115	224	50	174	668	0.0748503	0.260479
BLCA	BLCA_210	270	26	42	31	18	58	95	20	75	270	0.0740741	0.277778
BLCA	BLCA_211	406	5	20	4	44	144	189	30	159	406	0.0738916	0.391626
BLCA	BLCA_212	2035	50	74	57	220	786	848	149	699	2035	0.0732187	0.343489
BLCA	BLCA_213	492	4	14	6	56	174	238	36	202	492	0.0731707	0.410569
BLCA	BLCA_214	288	8	35	12	22	93	118	21	97	288	0.0729167	0.336806
BLCA	BLCA_215	770	9	39	17	74	294	337	56	281	770	0.0727273	0.364935
BLCA	BLCA_216	495	3	13	8	44	161	266	36	230	495	0.0727273	0.464646
BLCA	BLCA_217	2107	9	37	11	131	794	1125	153	972	2107	0.0726151	0.461319
BLCA	BLCA_218	469	7	23	11	53	201	174	34	140	469	0.0724947	0.298507
BLCA	BLCA_219	276	2	9	2	16	59	188	20	168	276	0.0724638	0.608696
BLCA	BLCA_220	915	81	135	60	84	127	428	66	362	915	0.0721311	0.395628
BLCA	BLCA_221	627	1	17	6	58	215	330	45	285	627	0.0717703	0.454545
BLCA	BLCA_222	659	9	31	15	67	231	306	47	259	659	0.0713202	0.39302
BLCA	BLCA_223	920	24	46	49	189	198	414	65	349	920	0.0706522	0.379348
BLCA	BLCA_224	1957	5	10	14	155	773	1000	138	862	1957	0.0705161	0.44047
BLCA	BLCA_225	385	6	29	9	28	156	157	27	130	385	0.0701299	0.337662
BLCA	BLCA_226	585	2	14	9	39	232	289	41	248	585	0.0700855	0.423932
BLCA	BLCA_227	345	4	17	5	26	125	168	24	144	345	0.0695652	0.417391
BLCA	BLCA_228	838	39	137	26	80	133	423	58	365	838	0.0692124	0.435561
BLCA	BLCA_229	304	11	18	10	39	100	126	21	105	304	0.0690789	0.345395
BLCA	BLCA_230	2188	3	11	9	167	958	1040	151	889	2188	0.0690128	0.406307
BLCA	BLCA_231	757	9	77	38	115	200	318	52	266	757	0.0686922	0.351387
BLCA	BLCA_232	702	4	9	8	50	285	346	48	298	702	0.0683761	0.424501
BLCA	BLCA_233	1229	16	52	13	71	563	514	84	430	1229	0.0683483	0.349878
BLCA	BLCA_234	922	6	18	6	75	424	393	63	330	922	0.0683297	0.357918
BLCA	BLCA_235	339	12	30	13	26	127	131	23	108	339	0.0678466	0.318584
BLCA	BLCA_236	342	16	33	8	37	86	162	23	139	342	0.0672515	0.406433
BLCA	BLCA_237	506	2	16	6	32	190	260	34	226	506	0.0671937	0.44664
BLCA	BLCA_238	931	33	217	87	135	147	312	62	250	931	0.0665951	0.268528
BLCA	BLCA_239	1506	10	17	16	120	566	777	100	677	1506	0.0664011	0.449535
BLCA	BLCA_240	1932	11	18	31	83	857	932	128	804	1932	0.0662526	0.416149
BLCA	BLCA_241	423	4	9	6	14	196	194	28	166	423	0.0661939	0.392435
BLCA	BLCA_242	303	17	33	25	57	73	98	20	78	303	0.0660066	0.257426
BLCA	BLCA_243	1171	3	22	12	88	443	603	77	526	1171	0.0657558	0.449189
BLCA	BLCA_244	1470	13	21	11	88	656	681	96	585	1470	0.0653061	0.397959
BLCA	BLCA_245	477	10	132	33	62	39	201	31	170	477	0.0649895	0.356394
BLCA	BLCA_246	1189	13	29	19	111	517	500	76	424	1189	0.0639193	0.356602
BLCA	BLCA_247	1279	23	155	61	155	304	581	81	500	1279	0.0633307	0.39093
BLCA	BLCA_248	333	3	5	3	30	160	132	21	111	333	0.0630631	0.333333
BLCA	BLCA_249	842	4	27	4	106	381	320	53	267	842	0.0629454	0.317102
BLCA	BLCA_250	309	7	79	24	49	46	104	19	85	309	0.0614887	0.275081
BLCA	BLCA_251	717	19	54	47	154	173	270	44	226	717	0.0613668	0.315202
BLCA	BLCA_252	622	5	6	5	45	242	319	38	281	622	0.0610932	0.451768
BLCA	BLCA_253	432	21	102	26	65	74	144	26	118	432	0.0601852	0.273148
BLCA	BLCA_254	383	36	64	57	32	41	153	23	130	383	0.0600522	0.339426
BLCA	BLCA_255	502	27	58	35	106	124	152	30	122	502	0.059761	0.243028
BLCA	BLCA_256	1382	19	46	40	126	563	588	80	508	1382	0.0578871	0.367583
BLCA	BLCA_257	1828	11	21	11	113	798	874	104	770	1828	0.0568928	0.421225
BLCA	BLCA_258	847	6	30	16	79	322	394	48	346	847	0.0566706	0.408501
BLCA	BLCA_259	1448	10	27	19	99	587	706	82	624	1448	0.0566298	0.430939
BLCA	BLCA_260	506	22	48	29	47	229	131	28	103	506	0.055336	0.203557
BLCA	BLCA_261	452	2	12	6	49	178	205	25	180	452	0.0553097	0.39823
BLCA	BLCA_262	979	24	151	104	178	148	374	54	320	979	0.0551583	0.326864
BLCA	BLCA_263	661	30	145	43	84	124	235	36	199	661	0.0544629	0.301059
BLCA	BLCA_264	1534	32	82	23	139	676	582	83	499	1534	0.0541069	0.325293
BLCA	BLCA_265	926	37	83	60	293	156	297	49	248	926	0.0529158	0.267819
BLCA	BLCA_266	945	33	67	69	102	314	360	50	310	945	0.0529101	0.328042
BLCA	BLCA_267	420	6	27	8	34	190	155	22	133	420	0.052381	0.316667
BLCA	BLCA_268	826	15	65	48	257	207	234	43	191	826	0.0520581	0.231235
BLCA	BLCA_269	1154	4	20	15	121	418	576	60	516	1154	0.0519931	0.44714
BLCA	BLCA_270	890	53	276	101	107	113	240	46	194	890	0.0516854	0.217978
BLCA	BLCA_271	390	31	38	47	60	99	115	20	95	390	0.0512821	0.24359
BLCA	BLCA_272	1075	18	30	12	100	500	415	54	361	1075	0.0502326	0.335814
BLCA	BLCA_273	1124	15	13	29	122	445	500	56	444	1124	0.0498221	0.395018
BLCA	BLCA_274	1799	72	398	192	296	360	481	84	397	1799	0.0466926	0.220678
BLCA	BLCA_275	980	30	206	188	72	189	295	44	251	980	0.044898	0.256122
BLCA	BLCA_276	1748	29	61	42	206	846	564	74	490	1748	0.0423341	0.28032
BLCA	BLCA_277	744	71	253	82	70	137	131	30	101	744	0.0403226	0.135753
BLCA	BLCA_278	615	25	38	39	112	176	225	23	202	615	0.0373984	0.328455
BRCA	BRCA_279	451	10	77	22	40	19	283	173	110	451	0.383592	0.243902
BRCA	BRCA_280	765	25	177	49	86	14	414	220	194	765	0.287582	0.253595
BRCA	BRCA_281	322	32	48	13	41	40	148	90	58	322	0.279503	0.180124
BRCA	BRCA_282	229	8	19	11	41	21	129	61	68	229	0.266376	0.296943
BRCA	BRCA_283	380	69	50	14	39	46	162	99	63	380	0.260526	0.165789
BRCA	BRCA_284	205	9	23	23	27	16	107	53	54	205	0.258537	0.263415
BRCA	BRCA_285	2317	132	702	90	308	60	1025	592	433	2317	0.255503	0.18688
BRCA	BRCA_286	18085	2426	1045	228	7672	33	6681	4618	2063	18085	0.25535	0.114072
BRCA	BRCA_287	273	7	31	16	40	16	163	63	100	273	0.230769	0.3663
BRCA	BRCA_288	237	20	29	20	44	23	101	54	47	237	0.227848	0.198312
BRCA	BRCA_289	201	11	22	12	35	37	84	45	39	201	0.223881	0.19403
BRCA	BRCA_290	758	15	251	52	59	34	347	169	178	758	0.222955	0.234828
BRCA	BRCA_291	3377	65	856	134	437	65	1820	752	1068	3377	0.222683	0.316257
BRCA	BRCA_292	228	4	20	5	28	23	148	50	98	228	0.219298	0.429825
BRCA	BRCA_293	3258	76	1206	110	289	53	1524	714	810	3258	0.219153	0.248619
BRCA	BRCA_294	209	6	25	14	27	32	105	45	60	209	0.215311	0.287081
BRCA	BRCA_295	222	14	48	14	16	23	107	47	60	222	0.211712	0.27027
BRCA	BRCA_296	212	8	14	10	38	12	130	44	86	212	0.207547	0.40566
BRCA	BRCA_297	223	3	19	18	74	23	86	46	40	223	0.206278	0.179372
BRCA	BRCA_298	220	13	44	15	21	22	105	44	61	220	0.2	0.277273
BRCA	BRCA_299	261	22	52	28	37	28	94	52	42	261	0.199234	0.16092
BRCA	BRCA_300	203	22	33	17	34	11	86	39	47	203	0.192118	0.231527
BRCA	BRCA_301	224	11	20	9	32	58	94	42	52	224	0.1875	0.232143
BRCA	BRCA_302	224	12	22	16	36	23	115	42	73	224	0.1875	0.325893
BRCA	BRCA_303	373	44	35	18	109	35	132	69	63	373	0.184987	0.168901
BRCA	BRCA_304	293	10	44	26	64	31	118	54	64	293	0.1843	0.21843
BRCA	BRCA_305	263	12	29	25	23	38	136	48	88	263	0.18251	0.334601
BRCA	BRCA_306	232	11	20	9	39	30	123	42	81	232	0.181034	0.349138
BRCA	BRCA_307	270	10	29	29	51	22	129	48	81	270	0.177778	0.3
BRCA	BRCA_308	238	14	37	14	49	22	102	42	60	238	0.176471	0.252101
BRCA	BRCA_309	387	21	41	35	35	87	168	68	100	387	0.175711	0.258398
BRCA	BRCA_310	211	17	34	28	36	24	72	37	35	211	0.175355	0.165877
BRCA	BRCA_311	223	11	30	19	26	43	94	39	55	223	0.174888	0.246637
BRCA	BRCA_312	477	28	61	29	121	61	177	82	95	477	0.171908	0.199161
BRCA	BRCA_313	297	17	40	17	47	10	166	51	115	297	0.171717	0.387205
BRCA	BRCA_314	205	8	11	6	28	26	126	35	91	205	0.170732	0.443902
BRCA	BRCA_315	305	29	44	23	56	46	107	52	55	305	0.170492	0.180328
BRCA	BRCA_316	344	16	21	18	31	47	211	58	153	344	0.168605	0.444767
BRCA	BRCA_317	273	3	6	3	27	74	160	46	114	273	0.168498	0.417582
BRCA	BRCA_318	291	11	27	22	36	64	131	49	82	291	0.168385	0.281787
BRCA	BRCA_319	208	13	13	10	21	35	116	35	81	208	0.168269	0.389423
BRCA	BRCA_320	204	16	38	41	28	8	73	34	39	204	0.166667	0.191176
BRCA	BRCA_321	286	23	37	34	29	57	106	47	59	286	0.164336	0.206294
BRCA	BRCA_322	207	10	22	17	35	29	94	34	60	207	0.164251	0.289855
BRCA	BRCA_323	256	4	24	7	14	72	135	41	94	256	0.160156	0.367188
BRCA	BRCA_324	303	16	38	32	44	36	137	48	89	303	0.158416	0.293729
BRCA	BRCA_325	310	16	55	26	51	32	130	49	81	310	0.158065	0.26129
BRCA	BRCA_326	340	27	50	27	62	40	134	53	81	340	0.155882	0.238235
BRCA	BRCA_327	552	63	100	52	73	77	187	86	101	552	0.155797	0.182971
BRCA	BRCA_328	251	19	47	35	56	12	82	39	43	251	0.155378	0.171315
BRCA	BRCA_329	206	6	10	7	17	50	116	32	84	206	0.15534	0.407767
BRCA	BRCA_330	361	10	21	27	61	76	166	56	110	361	0.155125	0.304709
BRCA	BRCA_331	1988	102	641	155	222	180	688	307	381	1988	0.154427	0.19165
BRCA	BRCA_332	230	8	20	13	32	37	120	35	85	230	0.152174	0.369565
BRCA	BRCA_333	224	16	38	33	24	21	92	34	58	224	0.151786	0.258929
BRCA	BRCA_334	231	17	32	26	37	25	94	35	59	231	0.151515	0.255411
BRCA	BRCA_335	265	9	22	9	41	61	123	40	83	265	0.150943	0.313208
BRCA	BRCA_336	365	22	47	29	42	88	137	55	82	365	0.150685	0.224658
BRCA	BRCA_337	239	11	33	23	50	44	78	36	42	239	0.150628	0.175732
BRCA	BRCA_338	200	14	31	13	45	29	68	30	38	200	0.15	0.19
BRCA	BRCA_339	3826	53	1310	166	571	45	1681	573	1108	3826	0.149765	0.289597
BRCA	BRCA_340	212	10	33	11	16	51	91	31	60	212	0.146226	0.283019
BRCA	BRCA_341	420	6	22	8	24	71	289	61	228	420	0.145238	0.542857
BRCA	BRCA_342	235	19	31	23	39	27	96	34	62	235	0.144681	0.26383
BRCA	BRCA_343	229	9	34	17	37	51	81	33	48	229	0.144105	0.209607
BRCA	BRCA_344	403	9	29	17	37	105	206	58	148	403	0.143921	0.367246
BRCA	BRCA_345	246	17	16	15	30	49	119	35	84	246	0.142276	0.341463
BRCA	BRCA_346	425	35	63	37	49	71	170	60	110	425	0.141176	0.258824
BRCA	BRCA_347	241	24	50	23	23	27	94	34	60	241	0.141079	0.248963
BRCA	BRCA_348	223	12	26	27	30	45	83	31	52	223	0.139013	0.233184
BRCA	BRCA_349	247	16	36	37	41	29	88	34	54	247	0.137652	0.218623
BRCA	BRCA_350	211	11	21	10	32	38	99	29	70	211	0.137441	0.331754
BRCA	BRCA_351	328	23	42	44	67	32	120	45	75	328	0.137195	0.228659
BRCA	BRCA_352	250	26	53	42	22	22	85	34	51	250	0.136	0.204
BRCA	BRCA_353	462	2	14	5	50	103	288	62	226	462	0.134199	0.489177
BRCA	BRCA_354	258	29	44	48	33	27	77	34	43	258	0.131783	0.166667
BRCA	BRCA_355	219	5	26	8	15	49	116	28	88	219	0.127854	0.401826
BRCA	BRCA_356	408	14	18	11	40	109	216	51	165	408	0.125	0.404412
BRCA	BRCA_357	336	36	49	37	34	55	125	42	83	336	0.125	0.247024
BRCA	BRCA_358	274	7	21	13	36	68	129	34	95	274	0.124088	0.346715
BRCA	BRCA_359	202	0	5	11	14	43	129	25	104	202	0.123762	0.514851
BRCA	BRCA_360	283	16	67	31	56	19	94	35	59	283	0.123675	0.208481
BRCA	BRCA_361	284	20	25	23	72	48	96	35	61	284	0.123239	0.214789
BRCA	BRCA_362	222	12	30	19	55	40	66	27	39	222	0.121622	0.175676
BRCA	BRCA_363	206	13	30	24	36	24	79	25	54	206	0.121359	0.262136
BRCA	BRCA_364	474	51	80	47	61	82	153	57	96	474	0.120253	0.202532
BRCA	BRCA_365	2005	20	153	61	172	540	1059	241	818	2005	0.1202	0.40798
BRCA	BRCA_366	350	5	20	15	49	96	165	42	123	350	0.12	0.351429
BRCA	BRCA_367	225	18	58	22	39	23	65	27	38	225	0.12	0.168889
BRCA	BRCA_368	309	6	11	4	29	126	133	37	96	309	0.119741	0.31068
BRCA	BRCA_369	299	10	30	11	21	76	151	35	116	299	0.117057	0.38796
BRCA	BRCA_370	379	12	29	14	36	73	215	44	171	379	0.116095	0.451187
BRCA	BRCA_371	692	11	28	25	92	151	385	80	305	692	0.115607	0.440751
BRCA	BRCA_372	217	5	11	8	18	43	132	25	107	217	0.115207	0.493088
BRCA	BRCA_373	409	12	38	11	32	172	144	47	97	409	0.114914	0.237164
BRCA	BRCA_374	236	20	34	25	51	28	78	27	51	236	0.114407	0.216102
BRCA	BRCA_375	271	10	20	17	18	61	145	31	114	271	0.114391	0.420664
BRCA	BRCA_376	298	2	15	6	22	121	132	34	98	298	0.114094	0.328859
BRCA	BRCA_377	300	25	48	34	64	37	92	34	58	300	0.113333	0.193333
BRCA	BRCA_378	321	18	43	36	77	42	105	36	69	321	0.11215	0.214953
BRCA	BRCA_379	208	16	33	21	33	47	58	23	35	208	0.110577	0.168269
BRCA	BRCA_380	335	19	28	16	29	104	139	37	102	335	0.110448	0.304478
BRCA	BRCA_381	236	19	34	38	51	33	61	26	35	236	0.110169	0.148305
BRCA	BRCA_382	273	21	30	26	59	33	104	30	74	273	0.10989	0.271062
BRCA	BRCA_383	276	29	37	42	41	28	99	30	69	276	0.108696	0.25
BRCA	BRCA_384	484	9	13	13	46	130	273	52	221	484	0.107438	0.456612
BRCA	BRCA_385	355	3	15	5	27	145	160	38	122	355	0.107042	0.343662
BRCA	BRCA_386	449	12	51	38	41	78	229	48	181	449	0.106904	0.403118
BRCA	BRCA_387	328	24	38	32	68	57	109	35	74	328	0.106707	0.22561
BRCA	BRCA_388	291	23	58	38	48	37	87	31	56	291	0.106529	0.19244
BRCA	BRCA_389	283	3	22	5	17	78	158	30	128	283	0.106007	0.452297
BRCA	BRCA_390	236	20	35	17	33	66	65	25	40	236	0.105932	0.169492
BRCA	BRCA_391	284	2	17	13	23	90	139	30	109	284	0.105634	0.383803
BRCA	BRCA_392	341	21	44	32	73	71	100	36	64	341	0.105572	0.187683
BRCA	BRCA_393	275	8	17	14	32	86	118	29	89	275	0.105455	0.323636
BRCA	BRCA_394	533	10	26	10	49	178	260	56	204	533	0.105066	0.382739
BRCA	BRCA_395	200	16	45	33	27	17	62	21	41	200	0.105	0.205
BRCA	BRCA_396	705	9	18	10	33	205	430	74	356	705	0.104965	0.504965
BRCA	BRCA_397	229	6	27	21	31	50	94	24	70	229	0.104803	0.305677
BRCA	BRCA_398	278	16	51	34	52	28	97	29	68	278	0.104317	0.244604
BRCA	BRCA_399	221	14	41	35	27	21	83	23	60	221	0.104072	0.271493
BRCA	BRCA_400	260	33	56	28	41	20	82	27	55	260	0.103846	0.211538
BRCA	BRCA_401	357	4	10	6	27	112	198	37	161	357	0.103641	0.45098
BRCA	BRCA_402	203	11	24	18	47	48	55	21	34	203	0.103448	0.167488
BRCA	BRCA_403	262	18	37	26	41	50	90	27	63	262	0.103053	0.240458
BRCA	BRCA_404	205	5	17	5	20	64	94	21	73	205	0.102439	0.356098
BRCA	BRCA_405	274	23	41	25	45	52	88	28	60	274	0.10219	0.218978
BRCA	BRCA_406	372	20	65	33	65	86	103	38	65	372	0.102151	0.174731
BRCA	BRCA_407	255	21	50	34	34	39	77	26	51	255	0.101961	0.2
BRCA	BRCA_408	285	21	43	46	42	34	99	29	70	285	0.101754	0.245614
BRCA	BRCA_409	318	5	18	16	56	84	139	32	107	318	0.100629	0.336478
BRCA	BRCA_410	788	8	25	18	54	288	395	79	316	788	0.100254	0.401015
BRCA	BRCA_411	459	12	41	19	74	135	178	46	132	459	0.100218	0.287582
BRCA	BRCA_412	260	14	37	16	43	72	78	26	52	260	0.1	0.2
BRCA	BRCA_413	250	15	38	21	44	39	93	25	68	250	0.1	0.272
BRCA	BRCA_414	464	33	36	40	71	117	167	46	121	464	0.0991379	0.260776
BRCA	BRCA_415	690	17	34	20	55	192	372	68	304	690	0.0985507	0.44058
BRCA	BRCA_416	589	44	83	33	99	150	180	58	122	589	0.098472	0.207131
BRCA	BRCA_417	285	13	49	13	48	80	82	28	54	285	0.0982456	0.189474
BRCA	BRCA_418	205	14	41	24	50	30	46	20	26	205	0.097561	0.126829
BRCA	BRCA_419	236	15	54	30	33	40	64	23	41	236	0.0974576	0.173729
BRCA	BRCA_420	371	66	49	28	61	47	120	36	84	371	0.097035	0.226415
BRCA	BRCA_421	217	7	25	16	49	43	77	21	56	217	0.0967742	0.258065
BRCA	BRCA_422	332	8	17	10	45	85	167	32	135	332	0.0963855	0.406627
BRCA	BRCA_423	436	25	38	30	44	130	169	42	127	436	0.0963303	0.291284
BRCA	BRCA_424	501	10	8	10	53	189	231	48	183	501	0.0958084	0.365269
BRCA	BRCA_425	293	9	13	17	30	70	154	28	126	293	0.0955631	0.430034
BRCA	BRCA_426	257	12	42	22	46	52	83	24	59	257	0.0933852	0.229572
BRCA	BRCA_427	1368	5	13	6	78	384	882	127	755	1368	0.0928363	0.551901
BRCA	BRCA_428	313	29	56	52	37	31	108	29	79	313	0.0926518	0.252396
BRCA	BRCA_429	540	49	70	38	77	151	155	50	105	540	0.0925926	0.194444
BRCA	BRCA_430	725	35	94	97	85	125	289	67	222	725	0.0924138	0.306207
BRCA	BRCA_431	249	19	53	21	32	48	76	23	53	249	0.0923695	0.212851
BRCA	BRCA_432	380	3	13	6	32	76	250	35	215	380	0.0921053	0.565789
BRCA	BRCA_433	512	10	26	14	24	220	218	47	171	512	0.0917969	0.333984
BRCA	BRCA_434	1528	14	51	43	166	584	670	140	530	1528	0.091623	0.346859
BRCA	BRCA_435	230	11	25	21	36	33	104	21	83	230	0.0913043	0.36087
BRCA	BRCA_436	406	35	60	54	74	62	121	37	84	406	0.091133	0.206897
BRCA	BRCA_437	611	41	91	57	119	113	190	55	135	611	0.0900164	0.220949
BRCA	BRCA_438	302	17	35	33	71	36	110	27	83	302	0.089404	0.274834
BRCA	BRCA_439	1420	123	274	158	179	209	477	125	352	1420	0.0880282	0.247887
BRCA	BRCA_440	216	17	28	17	22	62	70	19	51	216	0.087963	0.236111
BRCA	BRCA_441	935	96	167	66	98	229	279	82	197	935	0.0877005	0.210695
BRCA	BRCA_442	218	19	21	17	34	59	68	19	49	218	0.087156	0.224771
BRCA	BRCA_443	564	7	18	13	63	225	238	49	189	564	0.0868794	0.335106
BRCA	BRCA_444	244	19	31	32	38	31	93	21	72	244	0.0860656	0.295082
BRCA	BRCA_445	211	12	21	18	47	39	74	18	56	211	0.0853081	0.265403
BRCA	BRCA_446	318	23	35	27	67	69	97	27	70	318	0.0849057	0.220126
BRCA	BRCA_447	285	21	41	41	50	51	81	24	57	285	0.0842105	0.2
BRCA	BRCA_448	226	17	44	31	39	42	53	19	34	226	0.0840708	0.150442
BRCA	BRCA_449	263	8	24	30	79	30	92	22	70	263	0.0836502	0.26616
BRCA	BRCA_450	287	13	60	56	27	23	108	24	84	287	0.0836237	0.292683
BRCA	BRCA_451	503	6	11	9	34	151	292	42	250	503	0.083499	0.497018
BRCA	BRCA_452	408	38	74	37	76	76	107	34	73	408	0.0833333	0.178922
BRCA	BRCA_453	372	6	9	8	40	127	182	31	151	372	0.0833333	0.405914
BRCA	BRCA_454	291	14	48	22	76	51	80	24	56	291	0.0824742	0.19244
BRCA	BRCA_455	401	23	43	40	87	82	126	33	93	401	0.0822943	0.23192
BRCA	BRCA_456	342	16	45	37	70	70	104	28	76	342	0.0818713	0.222222
BRCA	BRCA_457	281	30	52	35	47	39	78	23	55	281	0.0818505	0.19573
BRCA	BRCA_458	208	17	27	21	38	39	66	17	49	208	0.0817308	0.235577
BRCA	BRCA_459	258	35	59	53	25	27	59	21	38	258	0.0813953	0.147287
BRCA	BRCA_460	553	31	41	34	40	133	274	45	229	553	0.0813743	0.414105
BRCA	BRCA_461	271	28	67	41	25	37	73	22	51	271	0.0811808	0.188192
BRCA	BRCA_462	259	23	45	44	41	44	62	21	41	259	0.0810811	0.158301
BRCA	BRCA_463	482	38	66	42	77	126	133	39	94	482	0.0809129	0.195021
BRCA	BRCA_464	459	26	55	39	112	89	138	37	101	459	0.08061	0.220044
BRCA	BRCA_465	789	2	13	8	50	289	427	63	364	789	0.0798479	0.461343
BRCA	BRCA_466	238	25	48	30	23	57	55	19	36	238	0.0798319	0.151261
BRCA	BRCA_467	631	55	92	82	91	92	219	50	169	631	0.0792393	0.267829
BRCA	BRCA_468	2843	203	1601	361	182	77	419	224	195	2843	0.07879	0.0685895
BRCA	BRCA_469	267	0	3	4	18	98	144	21	123	267	0.0786517	0.460674
BRCA	BRCA_470	242	22	34	35	30	45	76	19	57	242	0.0785124	0.235537
BRCA	BRCA_471	295	20	42	33	62	61	77	23	54	295	0.0779661	0.183051
BRCA	BRCA_472	283	26	50	38	44	30	95	22	73	283	0.0777385	0.257951
BRCA	BRCA_473	283	31	53	25	52	52	70	22	48	283	0.0777385	0.169611
BRCA	BRCA_474	207	21	33	22	35	48	48	16	32	207	0.0772947	0.154589
BRCA	BRCA_475	285	19	45	38	66	42	75	22	53	285	0.077193	0.185965
BRCA	BRCA_476	1557	5	13	15	116	605	803	120	683	1557	0.0770713	0.438664
BRCA	BRCA_477	824	7	14	6	74	243	480	63	417	824	0.0764563	0.506068
BRCA	BRCA_478	253	13	35	34	73	42	56	19	37	253	0.0750988	0.146245
BRCA	BRCA_479	240	22	45	28	23	59	63	18	45	240	0.075	0.1875
BRCA	BRCA_480	294	31	46	26	59	58	74	22	52	294	0.0748299	0.176871
BRCA	BRCA_481	228	20	46	31	19	52	60	17	43	228	0.0745614	0.188596
BRCA	BRCA_482	349	9	35	27	32	140	106	26	80	349	0.0744986	0.229226
BRCA	BRCA_483	779	47	93	52	90	146	351	58	293	779	0.0744544	0.376123
BRCA	BRCA_484	215	15	24	30	48	47	51	16	35	215	0.0744186	0.162791
BRCA	BRCA_485	242	18	35	31	50	46	62	18	44	242	0.0743802	0.181818
BRCA	BRCA_486	485	36	68	58	78	116	129	36	93	485	0.0742268	0.191753
BRCA	BRCA_487	514	8	21	21	65	147	252	38	214	514	0.07393	0.416342
BRCA	BRCA_488	528	8	16	9	42	240	213	39	174	528	0.0738636	0.329545
BRCA	BRCA_489	245	19	42	36	43	42	63	18	45	245	0.0734694	0.183673
BRCA	BRCA_490	300	20	34	42	63	57	84	22	62	300	0.0733333	0.206667
BRCA	BRCA_491	860	4	14	2	62	349	429	63	366	860	0.0732558	0.425581
BRCA	BRCA_492	274	18	67	43	30	35	81	20	61	274	0.0729927	0.222628
BRCA	BRCA_493	302	18	41	16	39	67	121	22	99	302	0.0728477	0.327815
BRCA	BRCA_494	972	24	39	36	97	259	517	70	447	972	0.0720165	0.459877
BRCA	BRCA_495	530	8	22	25	54	199	222	38	184	530	0.0716981	0.34717
BRCA	BRCA_496	378	25	50	26	83	91	103	27	76	378	0.0714286	0.201058
BRCA	BRCA_497	393	9	11	9	37	183	144	28	116	393	0.0712468	0.295165
BRCA	BRCA_498	394	1	4	11	38	126	214	28	186	394	0.071066	0.472081
BRCA	BRCA_499	254	13	27	39	28	16	131	18	113	254	0.0708661	0.444882
BRCA	BRCA_500	453	55	75	67	58	87	111	32	79	453	0.0706402	0.174393
BRCA	BRCA_501	460	49	61	86	91	58	115	32	83	460	0.0695652	0.180435
BRCA	BRCA_502	548	35	66	46	94	158	149	38	111	548	0.0693431	0.202555
BRCA	BRCA_503	534	35	48	37	58	119	237	37	200	534	0.0692884	0.374532
BRCA	BRCA_504	231	15	33	26	50	62	45	16	29	231	0.0692641	0.125541
BRCA	BRCA_505	2746	10	22	19	181	1019	1495	190	1305	2746	0.0691916	0.475237
BRCA	BRCA_506	203	31	32	28	36	14	62	14	48	203	0.0689655	0.236453
BRCA	BRCA_507	306	20	44	19	46	97	80	21	59	306	0.0686275	0.19281
BRCA	BRCA_508	219	19	34	30	27	33	76	15	61	219	0.0684932	0.278539
BRCA	BRCA_509	366	30	53	45	59	88	91	25	66	366	0.068306	0.180328
BRCA	BRCA_510	1019	10	15	14	94	333	553	69	484	1019	0.0677134	0.474975
BRCA	BRCA_511	252	4	10	12	26	83	117	17	100	252	0.0674603	0.396825
BRCA	BRCA_512	342	28	43	37	55	101	78	23	55	342	0.0672515	0.160819
BRCA	BRCA_513	462	77	130	47	18	76	114	31	83	462	0.0670996	0.179654
BRCA	BRCA_514	210	27	29	23	48	24	59	14	45	210	0.0666667	0.214286
BRCA	BRCA_515	542	23	67	30	59	144	219	36	183	542	0.0664207	0.337638
BRCA	BRCA_516	497	32	67	46	116	104	132	33	99	497	0.0663984	0.199195
BRCA	BRCA_517	392	31	40	59	80	70	112	26	86	392	0.0663265	0.219388
BRCA	BRCA_518	453	41	72	41	80	98	121	30	91	453	0.0662252	0.200883
BRCA	BRCA_519	591	10	28	9	53	177	314	39	275	591	0.0659898	0.465313
BRCA	BRCA_520	334	22	61	42	61	52	96	22	74	334	0.0658683	0.221557
BRCA	BRCA_521	319	28	41	24	42	105	79	21	58	319	0.0658307	0.181818
BRCA	BRCA_522	214	21	26	33	46	35	53	14	39	214	0.0654206	0.182243
BRCA	BRCA_523	291	21	31	28	65	66	80	19	61	291	0.0652921	0.209622
BRCA	BRCA_524	491	54	93	66	83	47	148	32	116	491	0.0651731	0.236253
BRCA	BRCA_525	353	24	50	38	71	80	90	23	67	353	0.0651558	0.189802
BRCA	BRCA_526	278	22	35	41	55	45	80	18	62	278	0.0647482	0.223022
BRCA	BRCA_527	281	22	40	27	32	64	96	18	78	281	0.0640569	0.27758
BRCA	BRCA_528	328	24	57	41	62	57	87	21	66	328	0.0640244	0.20122
BRCA	BRCA_529	534	46	65	56	114	112	141	34	107	534	0.0636704	0.200375
BRCA	BRCA_530	834	96	172	140	139	119	168	53	115	834	0.0635492	0.13789
BRCA	BRCA_531	378	23	56	38	101	71	89	24	65	378	0.0634921	0.171958
BRCA	BRCA_532	4224	9	16	23	328	1550	2298	268	2030	4224	0.063447	0.480587
BRCA	BRCA_533	410	4	14	6	43	172	171	26	145	410	0.0634146	0.353659
BRCA	BRCA_534	205	13	26	25	42	46	53	13	40	205	0.0634146	0.195122
BRCA	BRCA_535	347	27	64	30	68	71	87	22	65	347	0.0634006	0.18732
BRCA	BRCA_536	805	76	97	134	173	127	198	51	147	805	0.063354	0.182609
BRCA	BRCA_537	825	3	10	5	64	316	427	52	375	825	0.0630303	0.454545
BRCA	BRCA_538	255	21	33	39	49	26	87	16	71	255	0.0627451	0.278431
BRCA	BRCA_539	448	24	73	52	106	94	99	28	71	448	0.0625	0.158482
BRCA	BRCA_540	369	22	55	54	82	77	79	23	56	369	0.0623306	0.151762
BRCA	BRCA_541	337	34	49	33	42	65	114	21	93	337	0.0623145	0.275964
BRCA	BRCA_542	1176	5	23	13	94	340	701	73	628	1176	0.0620748	0.534014
BRCA	BRCA_543	548	53	65	32	107	129	162	34	128	548	0.0620438	0.233577
BRCA	BRCA_544	388	23	51	51	69	91	103	24	79	388	0.0618557	0.203608
BRCA	BRCA_545	276	44	38	40	20	16	118	17	101	276	0.0615942	0.365942
BRCA	BRCA_546	358	49	75	74	53	33	74	22	52	358	0.0614525	0.145251
BRCA	BRCA_547	505	5	11	4	40	193	252	31	221	505	0.0613861	0.437624
BRCA	BRCA_548	854	3	15	7	82	311	436	52	384	854	0.0608899	0.449649
BRCA	BRCA_549	231	6	11	15	28	64	107	14	93	231	0.0606061	0.402597
BRCA	BRCA_550	628	74	144	80	46	96	188	38	150	628	0.0605096	0.238854
BRCA	BRCA_551	414	53	59	61	69	47	125	25	100	414	0.0603865	0.241546
BRCA	BRCA_552	450	13	27	22	43	143	202	27	175	450	0.06	0.388889
BRCA	BRCA_553	267	19	42	22	51	55	78	16	62	267	0.0599251	0.23221
BRCA	BRCA_554	1106	9	11	9	104	396	577	66	511	1106	0.0596745	0.462025
BRCA	BRCA_555	218	17	28	23	68	37	45	13	32	218	0.059633	0.146789
BRCA	BRCA_556	981	6	26	13	79	465	392	58	334	981	0.0591233	0.340469
BRCA	BRCA_557	576	61	70	136	80	56	173	34	139	576	0.0590278	0.241319
BRCA	BRCA_558	617	35	72	39	45	245	181	36	145	617	0.0583468	0.235008
BRCA	BRCA_559	223	13	24	22	35	41	88	13	75	223	0.058296	0.336323
BRCA	BRCA_560	670	46	66	93	152	119	194	39	155	670	0.058209	0.231343
BRCA	BRCA_561	259	22	22	36	57	53	69	15	54	259	0.0579151	0.208494
BRCA	BRCA_562	311	19	40	19	53	97	83	18	65	311	0.0578778	0.209003
BRCA	BRCA_563	764	50	59	118	220	130	187	44	143	764	0.0575916	0.187173
BRCA	BRCA_564	696	32	103	33	59	201	268	40	228	696	0.0574713	0.327586
BRCA	BRCA_565	470	43	63	48	85	116	115	27	88	470	0.0574468	0.187234
BRCA	BRCA_566	351	18	56	34	63	98	82	20	62	351	0.0569801	0.176638
BRCA	BRCA_567	1090	3	10	5	65	428	579	62	517	1090	0.0568807	0.474312
BRCA	BRCA_568	317	18	36	35	42	93	93	18	75	317	0.0567823	0.236593
BRCA	BRCA_569	407	29	32	23	53	167	103	23	80	407	0.0565111	0.19656
BRCA	BRCA_570	301	28	46	28	60	59	80	17	63	301	0.0564784	0.209302
BRCA	BRCA_571	319	21	55	39	45	75	84	18	66	319	0.0564263	0.206897
BRCA	BRCA_572	408	14	23	27	49	102	193	23	170	408	0.0563725	0.416667
BRCA	BRCA_573	890	23	54	53	76	155	529	50	479	890	0.0561798	0.538202
BRCA	BRCA_574	445	32	53	57	77	109	117	25	92	445	0.0561798	0.206742
BRCA	BRCA_575	892	13	44	20	67	365	383	50	333	892	0.0560538	0.373318
BRCA	BRCA_576	447	58	82	41	72	77	117	25	92	447	0.0559284	0.205817
BRCA	BRCA_577	359	41	67	46	71	62	72	20	52	359	0.0557103	0.144847
BRCA	BRCA_578	2721	19	32	12	111	1471	1076	151	925	2721	0.0554943	0.339949
BRCA	BRCA_579	343	18	32	42	59	87	105	19	86	343	0.0553936	0.250729
BRCA	BRCA_580	434	19	34	31	59	145	146	24	122	434	0.0552995	0.281106
BRCA	BRCA_581	380	33	74	53	85	54	81	21	60	380	0.0552632	0.157895
BRCA	BRCA_582	4115	92	268	146	118	54	3437	225	3212	4115	0.054678	0.780559
BRCA	BRCA_583	258	18	35	32	49	46	78	14	64	258	0.0542636	0.248062
BRCA	BRCA_584	332	33	50	36	52	78	83	18	65	332	0.0542169	0.195783
BRCA	BRCA_585	2309	9	15	15	172	896	1202	125	1077	2309	0.054136	0.466436
BRCA	BRCA_586	467	55	71	59	86	76	120	25	95	467	0.0535332	0.203426
BRCA	BRCA_587	451	39	52	54	67	142	97	24	73	451	0.0532151	0.161863
BRCA	BRCA_588	284	35	44	53	50	36	66	15	51	284	0.0528169	0.179577
BRCA	BRCA_589	459	17	38	32	73	152	147	24	123	459	0.0522876	0.267974
BRCA	BRCA_590	272	5	16	10	29	108	104	14	90	272	0.0514706	0.330882
BRCA	BRCA_591	429	36	57	50	95	87	104	22	82	429	0.0512821	0.191142
BRCA	BRCA_592	234	34	39	35	25	36	65	12	53	234	0.0512821	0.226496
BRCA	BRCA_593	1828	43	83	63	210	671	758	93	665	1828	0.0508753	0.363786
BRCA	BRCA_594	278	22	75	37	37	28	79	14	65	278	0.0503597	0.233813
BRCA	BRCA_595	438	34	50	49	90	81	134	22	112	438	0.0502283	0.255708
BRCA	BRCA_596	579	22	80	38	66	206	167	29	138	579	0.0500864	0.238342
BRCA	BRCA_597	223	26	49	37	27	23	61	11	50	223	0.0493274	0.224215
BRCA	BRCA_598	388	19	24	20	59	145	121	19	102	388	0.0489691	0.262887
BRCA	BRCA_599	308	26	53	42	60	32	95	15	80	308	0.0487013	0.25974
BRCA	BRCA_600	394	17	40	24	75	115	123	19	104	394	0.0482234	0.263959
BRCA	BRCA_601	304	19	26	40	58	78	83	14	69	304	0.0460526	0.226974
BRCA	BRCA_602	1311	16	48	31	95	528	593	60	533	1311	0.0457666	0.40656
BRCA	BRCA_603	306	21	50	68	52	31	84	14	70	306	0.0457516	0.228758
BRCA	BRCA_604	350	36	47	80	54	26	107	16	91	350	0.0457143	0.26
BRCA	BRCA_605	332	33	68	36	38	65	92	15	77	332	0.0451807	0.231928
BRCA	BRCA_606	289	28	36	32	63	54	76	13	63	289	0.0449827	0.217993
BRCA	BRCA_607	313	35	66	60	52	33	67	14	53	313	0.0447284	0.169329
BRCA	BRCA_608	649	47	103	53	104	193	149	29	120	649	0.0446841	0.1849
BRCA	BRCA_609	472	40	54	54	79	101	144	21	123	472	0.0444915	0.260593
BRCA	BRCA_610	339	28	45	50	71	62	83	15	68	339	0.0442478	0.20059
BRCA	BRCA_611	701	32	59	62	120	183	245	31	214	701	0.0442225	0.305278
BRCA	BRCA_612	14325	87	121	84	1171	6439	6423	606	5817	14325	0.0423037	0.406073
BRCA	BRCA_613	630	28	59	46	79	221	197	26	171	630	0.0412698	0.271429
BRCA	BRCA_614	1000	3	12	9	61	443	472	41	431	1000	0.041	0.431
BRCA	BRCA_615	484	55	89	86	91	61	102	19	83	484	0.0392562	0.171488
BRCA	BRCA_616	232	19	24	31	52	42	64	9	55	232	0.0387931	0.237069
BRCA	BRCA_617	444	57	57	60	88	65	117	17	100	444	0.0382883	0.225225
BRCA	BRCA_618	269	19	52	35	56	55	52	10	42	269	0.0371747	0.156134
BRCA	BRCA_619	323	23	51	32	54	93	70	12	58	323	0.0371517	0.179567
BRCA	BRCA_620	546	39	159	152	75	27	94	20	74	546	0.03663	0.135531
BRCA	BRCA_621	332	36	55	50	46	56	89	12	77	332	0.0361446	0.231928
BRCA	BRCA_622	561	35	62	34	92	207	131	19	112	561	0.0338681	0.199643
BRCA	BRCA_623	587	55	78	61	53	59	281	19	262	587	0.032368	0.446337
BRCA	BRCA_624	300	40	70	38	41	24	87	9	78	300	0.03	0.26
BRCA	BRCA_625	727	68	208	134	93	82	142	21	121	727	0.0288858	0.166437
BRCA	BRCA_626	1363	147	183	293	275	207	258	38	220	1363	0.0278797	0.161409
BRCA	BRCA_627	818	7	14	12	599	70	116	20	96	818	0.0244499	0.117359
BRCA	BRCA_628	1242	117	144	312	254	100	315	30	285	1242	0.0241546	0.229469
BRCA	BRCA_629	857	61	83	194	217	59	243	20	223	857	0.0233372	0.26021
BRCA	BRCA_630	1451	183	185	296	351	142	294	30	264	1451	0.0206754	0.181943
BRCA	BRCA_631	851	60	93	236	183	62	217	15	202	851	0.0176263	0.237368
BRCA	BRCA_632	2049	188	215	569	424	182	471	31	440	2049	0.0151293	0.214739
BRCA	BRCA_633	3276	306	374	729	727	311	829	47	782	3276	0.0143468	0.238706
CESC	CESC_1	1839	30	167	46	205	52	1339	907	432	1839	0.493203	0.23491
CESC	CESC_2	3317	67	432	89	280	31	2418	1634	784	3317	0.492614	0.236358
CESC	CESC_3	1372	17	219	29	155	102	850	458	392	1372	0.333819	0.285714
CESC	CESC_4	234	3	20	9	22	30	150	76	74	234	0.324786	0.316239
CESC	CESC_5	36060	1755	5685	385	5481	168	22586	11567	11019	36060	0.320771	0.305574
CESC	CESC_6	204	7	32	18	30	15	102	64	38	204	0.313725	0.186275
CESC	CESC_7	258	2	11	15	34	15	181	80	101	258	0.310078	0.391473
CESC	CESC_8	640	7	67	24	56	104	382	192	190	640	0.3	0.296875
CESC	CESC_9	274	5	93	9	19	18	130	80	50	274	0.291971	0.182482
CESC	CESC_10	225	9	24	14	19	22	137	64	73	225	0.284444	0.324444
CESC	CESC_11	293	8	27	11	35	31	181	82	99	293	0.279863	0.337884
CESC	CESC_12	211	8	24	13	26	20	120	58	62	211	0.274882	0.293839
CESC	CESC_13	233	4	13	5	14	46	151	64	87	233	0.274678	0.373391
CESC	CESC_14	1838	44	184	55	253	247	1055	504	551	1838	0.274211	0.299782
CESC	CESC_15	202	4	32	9	21	22	114	55	59	202	0.272277	0.292079
CESC	CESC_16	324	2	31	13	16	73	189	86	103	324	0.265432	0.317901
CESC	CESC_17	386	5	31	14	32	45	259	98	161	386	0.253886	0.417098
CESC	CESC_18	289	2	25	11	43	47	161	73	88	289	0.252595	0.304498
CESC	CESC_19	412	9	23	9	26	67	278	103	175	412	0.25	0.424757
CESC	CESC_20	205	5	32	6	25	25	112	51	61	205	0.24878	0.297561
CESC	CESC_21	210	2	12	10	20	34	132	52	80	210	0.247619	0.380952
CESC	CESC_22	224	3	15	4	26	44	132	54	78	224	0.241071	0.348214
CESC	CESC_23	405	74	65	29	45	38	154	97	57	405	0.239506	0.140741
CESC	CESC_24	306	4	12	7	32	61	190	73	117	306	0.238562	0.382353
CESC	CESC_25	244	14	37	19	35	24	115	58	57	244	0.237705	0.233607
CESC	CESC_26	350	5	38	13	35	67	192	83	109	350	0.237143	0.311429
CESC	CESC_27	275	8	68	19	36	25	119	65	54	275	0.236364	0.196364
CESC	CESC_28	255	8	16	11	36	43	141	60	81	255	0.235294	0.317647
CESC	CESC_29	286	2	18	4	29	31	202	67	135	286	0.234266	0.472028
CESC	CESC_30	317	18	36	16	51	44	152	73	79	317	0.230284	0.249211
CESC	CESC_31	331	13	27	12	30	52	197	76	121	331	0.229607	0.365559
CESC	CESC_32	482	13	41	22	69	55	282	110	172	482	0.228216	0.356846
CESC	CESC_33	329	5	21	11	34	71	187	75	112	329	0.227964	0.340426
CESC	CESC_34	400	4	22	14	33	54	273	91	182	400	0.2275	0.455
CESC	CESC_35	299	7	22	10	32	58	170	68	102	299	0.227425	0.341137
CESC	CESC_36	3446	453	298	174	329	464	1728	773	955	3446	0.224318	0.277133
CESC	CESC_37	305	6	15	8	42	69	165	68	97	305	0.222951	0.318033
CESC	CESC_38	866	18	192	24	143	26	463	192	271	866	0.221709	0.312933
CESC	CESC_39	242	7	21	10	25	40	139	53	86	242	0.219008	0.355372
CESC	CESC_40	233	3	18	7	26	41	138	51	87	233	0.218884	0.373391
CESC	CESC_41	290	11	27	16	14	25	197	63	134	290	0.217241	0.462069
CESC	CESC_42	332	3	21	4	27	47	230	71	159	332	0.213855	0.478916
CESC	CESC_43	1236	28	182	41	199	137	649	263	386	1236	0.212783	0.312298
CESC	CESC_44	268	4	12	12	27	44	169	57	112	268	0.212687	0.41791
CESC	CESC_45	333	10	33	11	36	83	160	70	90	333	0.21021	0.27027
CESC	CESC_46	433	9	30	5	24	82	283	91	192	433	0.210162	0.443418
CESC	CESC_47	319	6	25	11	38	59	180	67	113	319	0.210031	0.354232
CESC	CESC_48	258	11	30	14	13	43	147	54	93	258	0.209302	0.360465
CESC	CESC_49	206	7	17	6	11	51	114	43	71	206	0.208738	0.34466
CESC	CESC_50	446	15	39	21	41	85	245	93	152	446	0.20852	0.340807
CESC	CESC_51	446	17	80	34	70	62	183	93	90	446	0.20852	0.201794
CESC	CESC_52	207	5	24	12	51	8	107	43	64	207	0.207729	0.309179
CESC	CESC_53	238	5	13	2	16	64	138	49	89	238	0.205882	0.37395
CESC	CESC_54	370	5	18	10	32	100	205	75	130	370	0.202703	0.351351
CESC	CESC_55	434	8	29	19	50	84	244	86	158	434	0.198157	0.364055
CESC	CESC_56	329	9	23	13	29	60	195	65	130	329	0.197568	0.395137
CESC	CESC_57	478	11	36	21	41	88	281	94	187	478	0.196653	0.391213
CESC	CESC_58	209	1	9	11	25	42	121	41	80	209	0.196172	0.382775
CESC	CESC_59	267	3	8	8	24	54	170	51	119	267	0.191011	0.445693
CESC	CESC_60	363	6	20	10	14	126	187	69	118	363	0.190083	0.325069
CESC	CESC_61	265	8	28	12	24	49	144	50	94	265	0.188679	0.354717
CESC	CESC_62	213	10	12	2	24	53	112	40	72	213	0.187793	0.338028
CESC	CESC_63	251	4	24	8	31	51	133	47	86	251	0.187251	0.342629
CESC	CESC_64	273	9	15	11	27	46	165	51	114	273	0.186813	0.417582
CESC	CESC_65	286	2	10	6	28	60	180	53	127	286	0.185315	0.444056
CESC	CESC_66	298	10	33	12	31	71	141	55	86	298	0.184564	0.288591
CESC	CESC_67	309	6	16	7	35	30	215	57	158	309	0.184466	0.511327
CESC	CESC_68	284	6	26	5	16	66	165	52	113	284	0.183099	0.397887
CESC	CESC_69	264	4	25	18	26	36	155	48	107	264	0.181818	0.405303
CESC	CESC_70	865	14	38	19	76	166	552	156	396	865	0.180347	0.457803
CESC	CESC_71	352	7	16	7	40	63	219	63	156	352	0.178977	0.443182
CESC	CESC_72	468	73	82	45	82	42	144	83	61	468	0.17735	0.130342
CESC	CESC_73	323	2	14	7	27	70	203	57	146	323	0.176471	0.452012
CESC	CESC_74	210	5	8	8	19	42	128	37	91	210	0.17619	0.433333
CESC	CESC_75	819	6	35	19	50	118	591	141	450	819	0.172161	0.549451
CESC	CESC_76	372	18	85	65	45	34	125	64	61	372	0.172043	0.163978
CESC	CESC_77	472	22	16	11	30	115	278	81	197	472	0.17161	0.417373
CESC	CESC_78	217	2	23	13	30	46	103	37	66	217	0.170507	0.304147
CESC	CESC_79	259	3	12	4	23	58	159	44	115	259	0.169884	0.444015
CESC	CESC_80	218	12	31	12	27	30	106	37	69	218	0.169725	0.316514
CESC	CESC_81	563	6	26	10	56	105	360	95	265	563	0.168739	0.470693
CESC	CESC_82	243	2	26	5	23	41	146	41	105	243	0.168724	0.432099
CESC	CESC_83	557	3	23	13	45	174	299	93	206	557	0.166966	0.369838
CESC	CESC_84	282	5	13	6	19	80	159	47	112	282	0.166667	0.397163
CESC	CESC_85	367	5	28	14	41	70	209	61	148	367	0.166213	0.40327
CESC	CESC_86	596	7	22	11	37	131	388	99	289	596	0.166107	0.484899
CESC	CESC_87	506	30	50	23	35	123	245	83	162	506	0.164032	0.320158
CESC	CESC_88	244	3	19	11	19	51	141	40	101	244	0.163934	0.413934
CESC	CESC_89	646	11	34	17	52	192	340	105	235	646	0.162539	0.363777
CESC	CESC_90	365	16	52	30	58	74	135	58	77	365	0.158904	0.210959
CESC	CESC_91	321	5	16	6	24	69	201	51	150	321	0.158879	0.46729
CESC	CESC_92	203	5	11	3	15	52	117	32	85	203	0.157635	0.418719
CESC	CESC_93	299	3	12	4	28	76	176	47	129	299	0.157191	0.431438
CESC	CESC_94	218	0	5	3	8	65	137	34	103	218	0.155963	0.472477
CESC	CESC_95	271	2	14	4	39	59	153	42	111	271	0.154982	0.409594
CESC	CESC_96	201	7	9	3	18	75	89	31	58	201	0.154229	0.288557
CESC	CESC_97	1358	27	158	29	88	302	754	209	545	1358	0.153903	0.401325
CESC	CESC_98	222	9	22	11	37	37	106	34	72	222	0.153153	0.324324
CESC	CESC_99	268	10	12	8	37	57	144	41	103	268	0.152985	0.384328
CESC	CESC_100	270	17	56	20	40	36	101	41	60	270	0.151852	0.222222
CESC	CESC_101	440	9	35	17	39	63	277	66	211	440	0.15	0.479545
CESC	CESC_102	274	3	10	6	14	128	113	41	72	274	0.149635	0.262774
CESC	CESC_103	590	3	17	12	52	133	373	88	285	590	0.149153	0.483051
CESC	CESC_104	637	5	16	9	25	184	398	95	303	637	0.149137	0.475667
CESC	CESC_105	356	6	18	5	47	84	196	53	143	356	0.148876	0.401685
CESC	CESC_106	277	1	14	9	25	84	144	41	103	277	0.148014	0.371841
CESC	CESC_107	785	13	21	16	58	228	449	115	334	785	0.146497	0.425478
CESC	CESC_108	965	34	120	39	71	243	458	141	317	965	0.146114	0.328497
CESC	CESC_109	254	2	19	7	22	90	114	37	77	254	0.145669	0.30315
CESC	CESC_110	374	8	22	11	31	107	195	54	141	374	0.144385	0.377005
CESC	CESC_111	393	4	2	3	26	157	201	55	146	393	0.139949	0.371501
CESC	CESC_112	309	7	14	6	29	100	153	43	110	309	0.139159	0.355987
CESC	CESC_113	252	4	13	3	12	107	113	35	78	252	0.138889	0.309524
CESC	CESC_114	634	14	63	43	79	160	275	88	187	634	0.138801	0.294953
CESC	CESC_115	860	4	15	10	75	265	491	119	372	860	0.138372	0.432558
CESC	CESC_116	358	8	16	10	46	72	206	49	157	358	0.136872	0.438547
CESC	CESC_117	534	22	34	27	72	151	228	73	155	534	0.136704	0.290262
CESC	CESC_118	560	6	16	14	34	158	332	76	256	560	0.135714	0.457143
CESC	CESC_119	1236	16	45	21	69	388	697	166	531	1236	0.134304	0.429612
CESC	CESC_120	641	9	13	6	65	125	423	86	337	641	0.134165	0.525741
CESC	CESC_121	255	5	5	8	17	93	127	33	94	255	0.129412	0.368627
CESC	CESC_122	775	7	17	17	50	276	408	100	308	775	0.129032	0.397419
CESC	CESC_123	8217	2648	1009	125	2728	40	1667	1048	619	8217	0.12754	0.0753316
CESC	CESC_124	734	4	20	14	63	211	422	93	329	734	0.126703	0.448229
CESC	CESC_125	278	6	26	10	62	44	130	35	95	278	0.125899	0.341727
CESC	CESC_126	215	5	10	6	19	67	108	27	81	215	0.125581	0.376744
CESC	CESC_127	1126	2	17	7	70	342	688	141	547	1126	0.125222	0.48579
CESC	CESC_128	635	6	10	20	44	163	392	79	313	635	0.124409	0.492913
CESC	CESC_129	228	4	4	5	33	63	119	28	91	228	0.122807	0.399123
CESC	CESC_130	668	9	7	7	54	209	382	81	301	668	0.121257	0.450599
CESC	CESC_131	364	12	27	20	49	100	156	44	112	364	0.120879	0.307692
CESC	CESC_132	532	5	12	12	55	170	278	61	217	532	0.114662	0.407895
CESC	CESC_133	567	5	20	11	58	171	302	65	237	567	0.114638	0.417989
CESC	CESC_134	1069	10	27	21	111	241	659	122	537	1069	0.114125	0.502339
CESC	CESC_135	202	1	9	4	24	58	106	23	83	202	0.113861	0.410891
CESC	CESC_136	713	10	21	6	47	189	440	81	359	713	0.113604	0.503506
CESC	CESC_137	513	10	29	35	45	160	234	58	176	513	0.11306	0.34308
CESC	CESC_138	399	2	23	6	46	134	188	45	143	399	0.112782	0.358396
CESC	CESC_139	542	5	15	8	47	226	241	60	181	542	0.110701	0.333948
CESC	CESC_140	643	6	19	17	49	178	374	70	304	643	0.108865	0.472784
CESC	CESC_141	632	7	17	10	65	213	320	68	252	632	0.107595	0.398734
CESC	CESC_142	1759	11	37	19	148	528	1016	188	828	1759	0.106879	0.470722
CESC	CESC_143	1050	7	16	12	46	358	611	112	499	1050	0.106667	0.475238
CESC	CESC_144	647	19	38	22	73	200	295	69	226	647	0.106646	0.349304
CESC	CESC_145	1956	126	221	127	154	358	970	207	763	1956	0.105828	0.390082
CESC	CESC_146	700	4	4	3	17	253	419	74	345	700	0.105714	0.492857
CESC	CESC_147	596	7	11	7	34	259	278	63	215	596	0.105705	0.360738
CESC	CESC_148	352	11	20	11	36	122	152	37	115	352	0.105114	0.326705
CESC	CESC_149	1155	10	29	8	95	415	598	121	477	1155	0.104762	0.412987
CESC	CESC_150	413	2	14	9	28	176	184	43	141	413	0.104116	0.341404
CESC	CESC_151	549	2	12	5	35	210	285	57	228	549	0.103825	0.415301
CESC	CESC_152	453	15	26	27	77	115	193	47	146	453	0.103753	0.322296
CESC	CESC_153	222	4	6	3	13	60	136	23	113	222	0.103604	0.509009
CESC	CESC_154	330	7	20	13	29	132	129	34	95	330	0.10303	0.287879
CESC	CESC_155	224	3	10	5	39	43	124	23	101	224	0.102679	0.450893
CESC	CESC_156	487	6	25	12	36	168	240	50	190	487	0.102669	0.390144
CESC	CESC_157	2128	42	65	20	84	605	1312	218	1094	2128	0.102444	0.514098
CESC	CESC_158	637	6	9	10	49	217	346	65	281	637	0.102041	0.44113
CESC	CESC_159	648	7	13	11	49	168	400	66	334	648	0.101852	0.515432
CESC	CESC_160	632	8	20	9	40	181	374	64	310	632	0.101266	0.490506
CESC	CESC_161	1017	8	18	16	84	279	612	102	510	1017	0.100295	0.501475
CESC	CESC_162	553	3	12	6	47	260	225	55	170	553	0.0994575	0.307414
CESC	CESC_163	1071	8	28	12	77	333	613	106	507	1071	0.0989729	0.473389
CESC	CESC_164	455	11	25	22	37	153	207	45	162	455	0.0989011	0.356044
CESC	CESC_165	1520	9	40	20	90	460	901	150	751	1520	0.0986842	0.494079
CESC	CESC_166	598	7	18	13	41	193	326	59	267	598	0.0986622	0.446488
CESC	CESC_167	568	2	18	11	49	218	270	56	214	568	0.0985915	0.376761
CESC	CESC_168	376	8	20	10	28	130	180	37	143	376	0.0984043	0.380319
CESC	CESC_169	1032	14	17	11	68	291	631	100	531	1032	0.0968992	0.514535
CESC	CESC_170	1257	4	11	8	93	333	808	120	688	1257	0.0954654	0.547335
CESC	CESC_171	1017	5	19	10	84	353	546	96	450	1017	0.0943953	0.442478
CESC	CESC_172	824	8	16	6	29	292	473	77	396	824	0.0934466	0.480583
CESC	CESC_173	650	17	23	20	102	178	310	60	250	650	0.0923077	0.384615
CESC	CESC_174	2365	11	24	11	90	543	1686	218	1468	2365	0.0921776	0.620719
CESC	CESC_175	535	2	18	10	43	214	248	49	199	535	0.0915888	0.371963
CESC	CESC_176	463	10	42	16	59	150	186	42	144	463	0.0907127	0.311015
CESC	CESC_177	291	4	15	7	21	111	133	26	107	291	0.0893471	0.367698
CESC	CESC_178	347	18	47	37	54	85	106	31	75	347	0.0893372	0.216138
CESC	CESC_179	463	2	22	12	38	150	239	41	198	463	0.0885529	0.427646
CESC	CESC_180	294	4	8	12	38	91	141	26	115	294	0.0884354	0.391156
CESC	CESC_181	467	5	11	11	45	157	238	40	198	467	0.0856531	0.423983
CESC	CESC_182	597	5	14	3	28	283	264	51	213	597	0.0854271	0.356784
CESC	CESC_183	526	7	21	4	35	214	245	44	201	526	0.0836502	0.382129
CESC	CESC_184	552	1	7	9	62	243	230	46	184	552	0.0833333	0.333333
CESC	CESC_185	283	15	34	16	24	103	91	23	68	283	0.0812721	0.240283
CESC	CESC_186	654	4	16	6	48	297	283	53	230	654	0.0810398	0.351682
CESC	CESC_187	1627	14	27	14	115	668	789	130	659	1627	0.0799017	0.40504
CESC	CESC_188	841	27	52	44	132	196	390	67	323	841	0.0796671	0.384067
CESC	CESC_189	721	7	13	11	45	271	374	57	317	721	0.0790569	0.439667
CESC	CESC_190	1235	21	39	22	85	445	623	97	526	1235	0.0785425	0.425911
CESC	CESC_191	3327	19	58	31	273	1278	1668	255	1413	3327	0.0766456	0.424707
CESC	CESC_192	460	29	37	55	86	108	145	35	110	460	0.076087	0.23913
CESC	CESC_193	961	11	19	14	95	385	437	73	364	961	0.0759625	0.378772
CESC	CESC_194	941	7	20	4	60	401	449	71	378	941	0.0754516	0.4017
CESC	CESC_195	574	15	34	34	75	190	226	43	183	574	0.0749129	0.318815
CESC	CESC_196	1062	36	80	73	174	278	421	78	343	1062	0.0734463	0.322976
CESC	CESC_197	1303	11	30	17	97	444	704	94	610	1303	0.0721412	0.46815
CESC	CESC_198	799	80	207	133	89	92	198	57	141	799	0.0713392	0.176471
CESC	CESC_199	718	11	17	15	58	279	338	50	288	718	0.0696379	0.401114
CESC	CESC_200	2733	3	12	18	112	1241	1347	187	1160	2733	0.068423	0.424442
CESC	CESC_201	2940	8	13	8	121	1496	1294	200	1094	2940	0.0680272	0.372109
CESC	CESC_202	756	27	45	46	115	259	264	51	213	756	0.0674603	0.281746
CESC	CESC_203	4606	17	58	38	305	2072	2116	310	1806	4606	0.0673035	0.392097
CESC	CESC_204	2614	6	38	16	168	1107	1279	174	1105	2614	0.0665647	0.422724
CESC	CESC_205	3787	15	35	27	233	1685	1792	252	1540	3787	0.0665434	0.406654
CESC	CESC_206	3022	9	24	36	114	1170	1669	192	1477	3022	0.0635341	0.488749
CESC	CESC_207	1126	81	181	167	149	201	347	70	277	1126	0.062167	0.246004
CESC	CESC_208	6876	14	30	13	271	3524	3024	399	2625	6876	0.0580279	0.381763
CESC	CESC_209	4378	5	19	23	353	1795	2183	253	1930	4378	0.0577889	0.440841
CESC	CESC_210	695	68	143	101	87	67	229	39	190	695	0.0561151	0.273381
CESC	CESC_211	4694	9	21	11	156	2240	2257	253	2004	4694	0.0538986	0.426928
CHOL	CHOL_1	1975	51	331	71	274	35	1213	873	340	1975	0.442025	0.172152
CHOL	CHOL_2	253	7	29	11	21	61	124	51	73	253	0.201581	0.288538
CHOL	CHOL_3	412	34	55	32	82	53	156	70	86	412	0.169903	0.208738
CHOL	CHOL_4	372	52	42	22	41	22	193	51	142	372	0.137097	0.38172
CHOL	CHOL_5	269	12	55	21	68	28	85	31	54	269	0.115242	0.200743
CHOL	CHOL_6	237	13	34	18	56	23	93	27	66	237	0.113924	0.278481
CHOL	CHOL_7	304	59	94	30	57	41	23	11	12	304	0.0361842	0.0394737
CHOL	CHOL_8	2550	795	626	236	258	211	424	54	370	2550	0.0211765	0.145098
COAD	COAD_1	2227	22	129	27	130	16	1903	1639	264	2227	0.735968	0.118545
COAD	COAD_2	1900	23	178	29	111	8	1551	1318	233	1900	0.693684	0.122632
COAD	COAD_3	438	11	52	15	28	17	315	249	66	438	0.568493	0.150685
COAD	COAD_4	7212	114	838	131	624	68	5437	3759	1678	7212	0.521215	0.232668
COAD	COAD_5	5527	129	887	95	529	52	3835	2876	959	5527	0.520355	0.173512
COAD	COAD_6	8022	162	914	158	824	79	5885	4068	1817	8022	0.507105	0.226502
COAD	COAD_7	5228	123	640	97	545	44	3779	2610	1169	5228	0.499235	0.223604
COAD	COAD_8	3260	53	436	69	333	47	2322	1627	695	3260	0.49908	0.21319
COAD	COAD_9	1619	46	238	38	161	25	1111	808	303	1619	0.499074	0.187153
COAD	COAD_10	1741	39	190	44	220	27	1221	860	361	1741	0.493969	0.207352
COAD	COAD_11	4121	125	584	102	459	45	2806	2014	792	4121	0.488716	0.192186
COAD	COAD_12	211	3	22	6	32	10	138	101	37	211	0.478673	0.175355
COAD	COAD_13	5163	105	669	109	617	57	3606	2449	1157	5163	0.474337	0.224095
COAD	COAD_14	1723	42	289	55	137	28	1172	816	356	1723	0.473593	0.206616
COAD	COAD_15	358	17	35	15	52	21	218	167	51	358	0.46648	0.142458
COAD	COAD_16	3507	108	557	106	392	32	2312	1604	708	3507	0.457371	0.201882
COAD	COAD_17	234	7	27	12	34	10	144	107	37	234	0.457265	0.15812
COAD	COAD_18	280	16	38	9	31	10	176	126	50	280	0.45	0.178571
COAD	COAD_19	263	9	28	6	48	14	158	118	40	263	0.448669	0.152091
COAD	COAD_20	230	11	34	14	28	14	129	103	26	230	0.447826	0.113043
COAD	COAD_21	374	8	46	20	56	12	232	167	65	374	0.446524	0.173797
COAD	COAD_22	240	7	27	7	33	11	155	107	48	240	0.445833	0.2
COAD	COAD_23	333	12	35	15	45	20	206	148	58	333	0.444444	0.174174
COAD	COAD_24	372	20	44	13	64	18	213	165	48	372	0.443548	0.129032
COAD	COAD_25	218	11	29	5	28	10	135	96	39	218	0.440367	0.178899
COAD	COAD_26	211	10	17	12	30	17	125	92	33	211	0.436019	0.156398
COAD	COAD_27	218	9	28	13	23	14	131	95	36	218	0.43578	0.165138
COAD	COAD_28	223	11	20	13	24	11	144	97	47	223	0.434978	0.210762
COAD	COAD_29	3130	69	498	83	345	36	2099	1356	743	3130	0.433227	0.23738
COAD	COAD_30	224	14	19	10	38	13	130	97	33	224	0.433036	0.147321
COAD	COAD_31	280	13	45	15	30	6	171	121	50	280	0.432143	0.178571
COAD	COAD_32	326	11	38	15	46	20	196	140	56	326	0.429448	0.171779
COAD	COAD_33	345	16	44	26	40	11	208	147	61	345	0.426087	0.176812
COAD	COAD_34	2583	63	257	98	301	33	1831	1099	732	2583	0.425474	0.283391
COAD	COAD_35	2559	47	260	78	437	52	1685	1080	605	2559	0.42204	0.23642
COAD	COAD_36	506	29	57	27	73	30	290	212	78	506	0.418972	0.15415
COAD	COAD_37	258	9	19	11	50	10	159	108	51	258	0.418605	0.197674
COAD	COAD_38	251	10	32	8	36	15	150	105	45	251	0.418327	0.179283
COAD	COAD_39	252	20	27	12	36	12	145	105	40	252	0.416667	0.15873
COAD	COAD_40	323	13	36	14	49	21	190	134	56	323	0.414861	0.173375
COAD	COAD_41	352	19	34	12	60	16	211	146	65	352	0.414773	0.184659
COAD	COAD_42	307	3	29	10	71	18	176	126	50	307	0.410423	0.162866
COAD	COAD_43	251	16	27	20	28	11	149	103	46	251	0.410359	0.183267
COAD	COAD_44	329	13	39	17	39	27	194	135	59	329	0.410334	0.179331
COAD	COAD_45	215	11	26	14	27	9	128	88	40	215	0.409302	0.186047
COAD	COAD_46	308	12	41	13	39	9	194	126	68	308	0.409091	0.220779
COAD	COAD_47	264	14	32	13	46	17	142	108	34	264	0.409091	0.128788
COAD	COAD_48	240	10	23	15	39	11	142	98	44	240	0.408333	0.183333
COAD	COAD_49	2679	77	371	71	347	44	1769	1088	681	2679	0.406122	0.254199
COAD	COAD_50	294	14	28	8	47	25	172	119	53	294	0.404762	0.180272
COAD	COAD_51	1158	49	95	58	283	40	633	468	165	1158	0.404145	0.142487
COAD	COAD_52	332	20	35	13	30	28	206	134	72	332	0.403614	0.216867
COAD	COAD_53	306	10	31	19	46	12	188	123	65	306	0.401961	0.212418
COAD	COAD_54	4433	125	1245	95	374	37	2557	1780	777	4433	0.401534	0.175276
COAD	COAD_55	276	9	29	15	48	16	159	110	49	276	0.398551	0.177536
COAD	COAD_56	242	13	26	14	42	8	139	96	43	242	0.396694	0.177686
COAD	COAD_57	2599	87	423	74	367	38	1610	1027	583	2599	0.395152	0.224317
COAD	COAD_58	200	6	11	13	43	11	116	79	37	200	0.395	0.185
COAD	COAD_59	2736	83	532	71	312	75	1663	1075	588	2736	0.392909	0.214912
COAD	COAD_60	311	21	41	14	36	11	188	122	66	311	0.392283	0.212219
COAD	COAD_61	2912	62	458	107	369	39	1877	1139	738	2912	0.39114	0.253434
COAD	COAD_62	698	13	110	17	94	6	458	273	185	698	0.391117	0.265043
COAD	COAD_63	2541	93	301	92	400	30	1625	993	632	2541	0.390791	0.248721
COAD	COAD_64	4954	167	980	220	563	111	2913	1930	983	4954	0.389584	0.198426
COAD	COAD_65	1923	68	444	60	219	34	1098	749	349	1923	0.389496	0.181487
COAD	COAD_66	288	15	44	19	45	12	153	112	41	288	0.388889	0.142361
COAD	COAD_67	1845	65	344	48	251	32	1105	717	388	1845	0.388618	0.210298
COAD	COAD_68	2141	69	336	101	199	39	1397	832	565	2141	0.388603	0.263895
COAD	COAD_69	232	9	30	13	54	7	119	90	29	232	0.387931	0.125
COAD	COAD_70	2112	38	364	84	254	29	1343	818	525	2112	0.387311	0.24858
COAD	COAD_71	313	25	39	17	47	16	169	121	48	313	0.386581	0.153355
COAD	COAD_72	251	9	35	17	37	8	145	97	48	251	0.386454	0.191235
COAD	COAD_73	236	9	34	12	29	17	135	91	44	236	0.385593	0.186441
COAD	COAD_74	332	23	32	14	60	22	181	128	53	332	0.385542	0.159639
COAD	COAD_75	527	37	76	37	66	37	274	203	71	527	0.385199	0.134725
COAD	COAD_76	429	30	57	34	52	23	233	165	68	429	0.384615	0.158508
COAD	COAD_77	331	9	28	12	49	16	217	127	90	331	0.383686	0.271903
COAD	COAD_78	253	9	42	15	33	15	139	97	42	253	0.383399	0.166008
COAD	COAD_79	501	6	55	25	77	25	313	192	121	501	0.383234	0.241517
COAD	COAD_80	291	17	44	21	41	12	156	110	46	291	0.378007	0.158076
COAD	COAD_81	2155	88	339	62	307	42	1317	808	509	2155	0.374942	0.236195
COAD	COAD_82	379	19	40	25	39	47	209	142	67	379	0.37467	0.176781
COAD	COAD_83	329	11	47	22	29	24	196	123	73	329	0.37386	0.221884
COAD	COAD_84	301	8	29	16	72	9	167	112	55	301	0.372093	0.182724
COAD	COAD_85	215	6	40	9	33	4	123	80	43	215	0.372093	0.2
COAD	COAD_86	2753	111	670	67	342	40	1523	1023	500	2753	0.371595	0.18162
COAD	COAD_87	294	10	24	13	65	16	166	109	57	294	0.370748	0.193878
COAD	COAD_88	486	22	39	27	127	13	258	180	78	486	0.37037	0.160494
COAD	COAD_89	208	10	37	9	31	9	112	77	35	208	0.370192	0.168269
COAD	COAD_90	410	19	44	17	79	27	224	151	73	410	0.368293	0.178049
COAD	COAD_91	2853	90	441	93	451	52	1726	1050	676	2853	0.368034	0.236944
COAD	COAD_92	250	11	29	11	57	10	132	92	40	250	0.368	0.16
COAD	COAD_93	294	22	31	19	48	20	154	108	46	294	0.367347	0.156463
COAD	COAD_94	245	6	34	11	39	21	134	90	44	245	0.367347	0.179592
COAD	COAD_95	504	27	59	26	87	27	278	185	93	504	0.367063	0.184524
COAD	COAD_96	248	13	28	13	33	23	138	91	47	248	0.366935	0.189516
COAD	COAD_97	221	16	29	15	29	11	121	81	40	221	0.366516	0.180995
COAD	COAD_98	238	7	34	16	41	10	130	87	43	238	0.365546	0.180672
COAD	COAD_99	302	11	36	16	58	13	168	110	58	302	0.364238	0.192053
COAD	COAD_100	206	4	34	13	35	9	111	75	36	206	0.364078	0.174757
COAD	COAD_101	3366	84	426	117	584	32	2123	1224	899	3366	0.363636	0.267083
COAD	COAD_102	318	11	34	19	58	13	183	115	68	318	0.361635	0.213836
COAD	COAD_103	413	15	39	24	52	31	252	149	103	413	0.360775	0.249395
COAD	COAD_104	377	20	61	30	46	27	193	136	57	377	0.360743	0.151194
COAD	COAD_105	441	33	49	27	71	36	225	159	66	441	0.360544	0.14966
COAD	COAD_106	370	10	56	20	69	19	196	133	63	370	0.359459	0.17027
COAD	COAD_107	281	21	38	19	31	27	145	101	44	281	0.359431	0.156584
COAD	COAD_108	284	13	39	19	42	23	148	102	46	284	0.359155	0.161972
COAD	COAD_109	276	15	35	28	41	13	144	99	45	276	0.358696	0.163043
COAD	COAD_110	229	6	30	13	32	18	130	82	48	229	0.358079	0.209607
COAD	COAD_111	241	15	18	8	45	16	139	86	53	241	0.356846	0.219917
COAD	COAD_112	213	12	31	17	22	18	113	76	37	213	0.356808	0.173709
COAD	COAD_113	300	20	39	25	50	19	147	107	40	300	0.356667	0.133333
COAD	COAD_114	463	20	60	27	74	26	256	165	91	463	0.356371	0.196544
COAD	COAD_115	261	17	28	13	26	26	151	93	58	261	0.356322	0.222222
COAD	COAD_116	340	8	47	15	56	36	178	121	57	340	0.355882	0.167647
COAD	COAD_117	1152	40	109	66	317	40	580	409	171	1152	0.355035	0.148438
COAD	COAD_118	324	15	45	29	57	16	162	115	47	324	0.354938	0.145062
COAD	COAD_119	305	11	31	14	77	17	155	108	47	305	0.354098	0.154098
COAD	COAD_120	359	28	31	16	51	30	203	127	76	359	0.35376	0.211699
COAD	COAD_121	642	14	68	26	101	42	391	227	164	642	0.353583	0.255452
COAD	COAD_122	518	16	53	23	106	22	298	183	115	518	0.353282	0.222008
COAD	COAD_123	400	21	54	35	62	28	200	141	59	400	0.3525	0.1475
COAD	COAD_124	210	7	22	11	47	8	115	74	41	210	0.352381	0.195238
COAD	COAD_125	285	20	49	18	39	7	152	100	52	285	0.350877	0.182456
COAD	COAD_126	536	32	80	42	65	32	285	188	97	536	0.350746	0.18097
COAD	COAD_127	257	9	52	13	33	16	134	90	44	257	0.350195	0.171206
COAD	COAD_128	284	21	33	12	49	18	151	99	52	284	0.348592	0.183099
COAD	COAD_129	227	12	25	13	48	9	120	79	41	227	0.348018	0.180617
COAD	COAD_130	305	11	28	28	44	22	172	106	66	305	0.347541	0.216393
COAD	COAD_131	3414	70	454	126	523	58	2183	1186	997	3414	0.347393	0.292033
COAD	COAD_132	239	7	24	10	40	14	144	83	61	239	0.34728	0.25523
COAD	COAD_133	219	13	37	8	30	17	114	76	38	219	0.347032	0.173516
COAD	COAD_134	5165	152	906	206	693	54	3154	1791	1363	5165	0.346757	0.263892
COAD	COAD_135	309	17	33	20	38	8	193	107	86	309	0.346278	0.278317
COAD	COAD_136	333	17	28	13	66	27	182	115	67	333	0.345345	0.201201
COAD	COAD_137	2149	77	304	100	341	87	1240	742	498	2149	0.345277	0.231736
COAD	COAD_138	258	18	34	22	30	24	130	89	41	258	0.344961	0.158915
COAD	COAD_139	2099	74	325	93	302	41	1264	724	540	2099	0.344926	0.257265
COAD	COAD_140	491	26	61	37	84	34	249	169	80	491	0.344196	0.162933
COAD	COAD_141	416	18	47	30	69	25	227	143	84	416	0.34375	0.201923
COAD	COAD_142	345	24	64	19	51	13	174	118	56	345	0.342029	0.162319
COAD	COAD_143	386	14	51	12	64	20	225	132	93	386	0.341969	0.240933
COAD	COAD_144	4275	104	644	142	651	66	2668	1461	1207	4275	0.341754	0.282339
COAD	COAD_145	5699	113	1274	174	577	70	3491	1935	1556	5699	0.339533	0.27303
COAD	COAD_146	408	29	50	31	52	29	217	138	79	408	0.338235	0.193627
COAD	COAD_147	346	20	43	19	65	23	176	117	59	346	0.33815	0.17052
COAD	COAD_148	3579	97	631	127	526	44	2154	1209	945	3579	0.337804	0.26404
COAD	COAD_149	3164	64	690	106	372	52	1880	1066	814	3164	0.336915	0.257269
COAD	COAD_150	294	7	41	19	45	18	164	99	65	294	0.336735	0.221088
COAD	COAD_151	2276	59	451	109	289	43	1325	763	562	2276	0.335237	0.246924
COAD	COAD_152	2489	83	496	76	393	40	1401	834	567	2489	0.335074	0.227802
COAD	COAD_153	338	42	47	23	33	30	163	113	50	338	0.33432	0.147929
COAD	COAD_154	362	12	33	10	87	17	203	121	82	362	0.334254	0.226519
COAD	COAD_155	3775	75	441	119	541	51	2548	1258	1290	3775	0.333245	0.341722
COAD	COAD_156	2170	63	430	70	308	33	1266	722	544	2170	0.332719	0.250691
COAD	COAD_157	830	21	90	55	236	32	396	276	120	830	0.33253	0.144578
COAD	COAD_158	5337	253	969	232	736	103	3044	1771	1273	5337	0.331834	0.238524
COAD	COAD_159	1995	49	488	76	334	27	1021	660	361	1995	0.330827	0.180952
COAD	COAD_160	357	15	47	39	48	19	189	118	71	357	0.330532	0.19888
COAD	COAD_161	255	12	28	8	60	9	138	84	54	255	0.329412	0.211765
COAD	COAD_162	295	14	41	12	41	14	173	97	76	295	0.328814	0.257627
COAD	COAD_163	457	24	47	31	73	43	239	150	89	457	0.328228	0.194748
COAD	COAD_164	448	34	47	38	74	35	220	147	73	448	0.328125	0.162946
COAD	COAD_165	382	22	49	29	77	18	187	125	62	382	0.327225	0.162304
COAD	COAD_166	227	14	31	15	36	17	114	74	40	227	0.325991	0.176211
COAD	COAD_167	305	11	25	23	74	23	149	99	50	305	0.32459	0.163934
COAD	COAD_168	342	16	30	27	51	18	200	111	89	342	0.324561	0.260234
COAD	COAD_169	4816	167	1090	210	595	87	2667	1562	1105	4816	0.324336	0.229444
COAD	COAD_170	287	11	31	16	63	13	153	93	60	287	0.324042	0.209059
COAD	COAD_171	247	15	29	13	59	12	119	80	39	247	0.323887	0.157895
COAD	COAD_172	535	24	77	27	109	28	270	171	99	535	0.319626	0.185047
COAD	COAD_173	248	6	10	12	66	13	141	79	62	248	0.318548	0.25
COAD	COAD_174	393	29	46	29	64	33	192	125	67	393	0.318066	0.170483
COAD	COAD_175	293	9	27	30	47	28	152	93	59	293	0.317406	0.201365
COAD	COAD_176	300	18	34	23	52	20	153	95	58	300	0.316667	0.193333
COAD	COAD_177	418	23	63	28	69	29	206	132	74	418	0.315789	0.177033
COAD	COAD_178	454	26	45	36	69	26	252	143	109	454	0.314978	0.240088
COAD	COAD_179	401	13	47	31	82	33	195	126	69	401	0.314214	0.17207
COAD	COAD_180	284	40	47	12	48	12	125	89	36	284	0.31338	0.126761
COAD	COAD_181	249	18	27	21	58	19	106	78	28	249	0.313253	0.11245
COAD	COAD_182	428	29	70	34	49	31	215	134	81	428	0.313084	0.189252
COAD	COAD_183	310	13	39	18	35	18	187	97	90	310	0.312903	0.290323
COAD	COAD_184	15003	2450	1903	128	3589	47	6886	4694	2192	15003	0.312871	0.146104
COAD	COAD_185	208	14	27	15	34	16	102	65	37	208	0.3125	0.177885
COAD	COAD_186	215	19	28	15	32	10	111	67	44	215	0.311628	0.204651
COAD	COAD_187	395	21	44	29	66	30	205	123	82	395	0.311392	0.207595
COAD	COAD_188	499	24	60	49	84	30	252	155	97	499	0.310621	0.194389
COAD	COAD_189	1098	51	248	60	168	23	548	341	207	1098	0.310565	0.188525
COAD	COAD_190	374	13	49	21	66	15	210	116	94	374	0.31016	0.251337
COAD	COAD_191	355	21	46	22	57	24	185	110	75	355	0.309859	0.211268
COAD	COAD_192	213	11	30	15	22	23	112	66	46	213	0.309859	0.215962
COAD	COAD_193	317	21	38	10	71	25	152	98	54	317	0.309148	0.170347
COAD	COAD_194	4035	225	1078	172	479	86	1995	1243	752	4035	0.308055	0.186369
COAD	COAD_195	254	14	32	10	41	22	135	78	57	254	0.307087	0.224409
COAD	COAD_196	414	25	54	29	82	29	195	127	68	414	0.306763	0.164251
COAD	COAD_197	1819	75	406	53	293	33	959	558	401	1819	0.306762	0.220451
COAD	COAD_198	248	25	38	12	32	21	120	76	44	248	0.306452	0.177419
COAD	COAD_199	3415	185	586	159	507	66	1912	1044	868	3415	0.30571	0.254173
COAD	COAD_200	2954	205	572	122	457	49	1549	903	646	2954	0.305687	0.218687
COAD	COAD_201	216	10	38	10	34	13	111	66	45	216	0.305556	0.208333
COAD	COAD_202	210	12	36	22	16	12	112	64	48	210	0.304762	0.228571
COAD	COAD_203	277	14	38	32	41	11	141	84	57	277	0.303249	0.205776
COAD	COAD_204	320	24	36	21	42	17	180	97	83	320	0.303125	0.259375
COAD	COAD_205	332	15	29	20	88	17	163	100	63	332	0.301205	0.189759
COAD	COAD_206	352	25	48	17	52	19	191	106	85	352	0.301136	0.241477
COAD	COAD_207	380	20	55	14	79	25	187	114	73	380	0.3	0.192105
COAD	COAD_208	270	15	31	17	39	39	129	81	48	270	0.3	0.177778
COAD	COAD_209	381	22	51	21	54	29	204	114	90	381	0.299213	0.23622
COAD	COAD_210	3413	124	1035	220	282	44	1708	1021	687	3413	0.29915	0.201289
COAD	COAD_211	4945	283	1338	195	676	110	2343	1472	871	4945	0.297674	0.176138
COAD	COAD_212	215	7	37	13	37	13	108	64	44	215	0.297674	0.204651
COAD	COAD_213	242	13	37	17	27	14	134	72	62	242	0.297521	0.256198
COAD	COAD_214	548	31	84	41	79	41	272	163	109	548	0.297445	0.198905
COAD	COAD_215	2900	96	529	71	530	39	1635	855	780	2900	0.294828	0.268966
COAD	COAD_216	258	19	50	21	31	21	116	76	40	258	0.294574	0.155039
COAD	COAD_217	306	28	55	26	42	21	134	90	44	306	0.294118	0.143791
COAD	COAD_218	249	10	28	21	47	20	123	73	50	249	0.293173	0.200803
COAD	COAD_219	3940	95	621	471	373	109	2271	1155	1116	3940	0.293147	0.283249
COAD	COAD_220	239	18	34	21	39	20	107	70	37	239	0.292887	0.154812
COAD	COAD_221	4152	260	1084	175	559	68	2006	1216	790	4152	0.292871	0.19027
COAD	COAD_222	812	61	114	56	121	70	390	237	153	812	0.291872	0.188424
COAD	COAD_223	3890	111	788	115	596	57	2223	1133	1090	3890	0.29126	0.280206
COAD	COAD_224	292	14	43	18	41	10	166	85	81	292	0.291096	0.277397
COAD	COAD_225	478	43	45	41	87	33	229	139	90	478	0.290795	0.188285
COAD	COAD_226	327	35	39	18	50	30	155	95	60	327	0.29052	0.183486
COAD	COAD_227	310	29	38	29	61	15	138	90	48	310	0.290323	0.154839
COAD	COAD_228	317	27	42	20	38	19	171	92	79	317	0.290221	0.249211
COAD	COAD_229	4143	134	1084	119	637	62	2107	1200	907	4143	0.289645	0.218923
COAD	COAD_230	215	20	35	7	44	10	99	62	37	215	0.288372	0.172093
COAD	COAD_231	275	21	44	25	36	13	136	79	57	275	0.287273	0.207273
COAD	COAD_232	1557	50	442	64	206	27	768	446	322	1557	0.286448	0.206808
COAD	COAD_233	517	11	116	19	75	29	267	148	119	517	0.286267	0.230174
COAD	COAD_234	266	23	34	29	31	11	138	76	62	266	0.285714	0.233083
COAD	COAD_235	5186	310	1017	213	849	113	2684	1479	1205	5186	0.285191	0.232356
COAD	COAD_236	221	19	32	18	30	18	104	63	41	221	0.285068	0.18552
COAD	COAD_237	246	32	28	13	40	23	110	70	40	246	0.284553	0.162602
COAD	COAD_238	219	15	38	12	36	21	97	62	35	219	0.283105	0.159817
COAD	COAD_239	629	54	63	55	118	50	289	178	111	629	0.282989	0.176471
COAD	COAD_240	404	30	65	34	43	48	184	113	71	404	0.279703	0.175743
COAD	COAD_241	1923	92	430	69	331	38	963	537	426	1923	0.279251	0.221529
COAD	COAD_242	362	11	63	22	70	21	175	101	74	362	0.279006	0.20442
COAD	COAD_243	449	44	61	46	78	30	190	125	65	449	0.278396	0.144766
COAD	COAD_244	1055	66	230	62	119	41	537	293	244	1055	0.277725	0.23128
COAD	COAD_245	274	20	51	24	52	7	120	76	44	274	0.277372	0.160584
COAD	COAD_246	213	11	33	18	21	22	108	59	49	213	0.276995	0.230047
COAD	COAD_247	203	21	21	23	23	11	104	56	48	203	0.275862	0.236453
COAD	COAD_248	368	22	76	22	58	33	157	101	56	368	0.274457	0.152174
COAD	COAD_249	4712	195	1417	295	498	83	2224	1292	932	4712	0.274194	0.197793
COAD	COAD_250	201	14	50	15	14	5	103	55	48	201	0.273632	0.238806
COAD	COAD_251	322	31	51	36	38	26	140	88	52	322	0.273292	0.161491
COAD	COAD_252	2421	183	588	107	318	40	1185	661	524	2421	0.273028	0.216439
COAD	COAD_253	549	42	75	47	77	36	272	149	123	549	0.271403	0.224044
COAD	COAD_254	531	41	74	44	113	27	232	144	88	531	0.271186	0.165725
COAD	COAD_255	340	20	59	25	34	22	180	92	88	340	0.270588	0.258824
COAD	COAD_256	865	70	92	50	135	80	438	233	205	865	0.269364	0.236994
COAD	COAD_257	4928	203	1539	186	665	60	2275	1325	950	4928	0.268872	0.192776
COAD	COAD_258	216	14	25	17	34	21	105	58	47	216	0.268519	0.217593
COAD	COAD_259	2125	89	714	150	222	26	924	567	357	2125	0.266824	0.168
COAD	COAD_260	274	20	49	13	39	14	139	73	66	274	0.266423	0.240876
COAD	COAD_261	4930	312	1213	150	735	89	2431	1313	1118	4930	0.266329	0.226775
COAD	COAD_262	505	58	57	30	90	64	206	134	72	505	0.265347	0.142574
COAD	COAD_263	400	28	57	40	68	34	173	106	67	400	0.265	0.1675
COAD	COAD_264	321	33	45	35	43	35	130	85	45	321	0.264798	0.140187
COAD	COAD_265	5130	129	1292	216	698	71	2724	1358	1366	5130	0.264717	0.266277
COAD	COAD_266	461	18	53	30	95	44	221	122	99	461	0.264642	0.214751
COAD	COAD_267	382	26	43	44	62	29	178	101	77	382	0.264398	0.201571
COAD	COAD_268	360	25	51	34	52	26	172	95	77	360	0.263889	0.213889
COAD	COAD_269	402	32	45	45	69	41	170	106	64	402	0.263682	0.159204
COAD	COAD_270	620	31	72	60	127	71	259	163	96	620	0.262903	0.154839
COAD	COAD_271	348	32	52	35	56	16	157	91	66	348	0.261494	0.189655
COAD	COAD_272	235	9	45	23	31	12	115	61	54	235	0.259574	0.229787
COAD	COAD_273	317	21	42	29	48	17	160	82	78	317	0.258675	0.246057
COAD	COAD_274	2533	118	611	74	361	52	1317	655	662	2533	0.258587	0.26135
COAD	COAD_275	504	26	74	45	93	28	238	130	108	504	0.257937	0.214286
COAD	COAD_276	256	25	33	34	37	21	106	66	40	256	0.257812	0.15625
COAD	COAD_277	419	18	51	28	102	27	193	108	85	419	0.257757	0.202864
COAD	COAD_278	6492	184	1494	193	1061	127	3433	1670	1763	6492	0.25724	0.271565
COAD	COAD_279	393	31	44	23	77	36	182	100	82	393	0.254453	0.208651
COAD	COAD_280	299	20	40	25	45	32	137	76	61	299	0.254181	0.204013
COAD	COAD_281	248	12	40	18	38	15	125	63	62	248	0.254032	0.25
COAD	COAD_282	4873	189	1130	207	637	70	2640	1237	1403	4873	0.253848	0.287913
COAD	COAD_283	4261	225	1212	196	618	95	1915	1081	834	4261	0.253696	0.195729
COAD	COAD_284	221	18	56	23	22	6	96	56	40	221	0.253394	0.180995
COAD	COAD_285	16050	3180	2067	128	3890	60	6725	4052	2673	16050	0.252461	0.166542
COAD	COAD_286	317	23	50	30	50	16	148	80	68	317	0.252366	0.214511
COAD	COAD_287	262	22	53	30	22	23	112	66	46	262	0.251908	0.175573
COAD	COAD_288	2632	153	822	92	359	34	1172	660	512	2632	0.25076	0.194529
COAD	COAD_289	392	23	43	37	65	25	199	97	102	392	0.247449	0.260204
COAD	COAD_290	3309	227	938	103	455	56	1530	813	717	3309	0.245694	0.216682
COAD	COAD_291	381	29	57	30	45	47	173	93	80	381	0.244094	0.209974
COAD	COAD_292	414	21	58	35	79	26	195	101	94	414	0.243961	0.227053
COAD	COAD_293	340	24	48	20	44	31	173	82	91	340	0.241176	0.267647
COAD	COAD_294	22546	4515	2797	358	5890	170	8816	5435	3381	22546	0.241063	0.14996
COAD	COAD_295	3046	249	766	130	449	56	1396	734	662	3046	0.240972	0.217334
COAD	COAD_296	270	19	37	31	55	28	100	65	35	270	0.240741	0.12963
COAD	COAD_297	424	24	61	27	89	38	185	102	83	424	0.240566	0.195755
COAD	COAD_298	496	30	57	67	110	31	201	119	82	496	0.239919	0.165323
COAD	COAD_299	451	41	70	40	59	40	201	108	93	451	0.239468	0.206208
COAD	COAD_300	243	21	30	16	35	22	119	58	61	243	0.238683	0.251029
COAD	COAD_301	260	15	48	37	44	12	104	62	42	260	0.238462	0.161538
COAD	COAD_302	210	11	36	19	38	20	86	50	36	210	0.238095	0.171429
COAD	COAD_303	223	20	35	12	26	26	104	53	51	223	0.237668	0.2287
COAD	COAD_304	452	28	79	35	73	46	191	107	84	452	0.236726	0.185841
COAD	COAD_305	241	44	33	20	34	22	88	57	31	241	0.236515	0.128631
COAD	COAD_306	289	26	45	27	35	25	131	68	63	289	0.235294	0.217993
COAD	COAD_307	332	24	50	18	58	40	142	78	64	332	0.23494	0.192771
COAD	COAD_308	315	43	44	22	32	45	129	74	55	315	0.234921	0.174603
COAD	COAD_309	25434	4546	4047	269	6672	91	9809	5963	3846	25434	0.23445	0.151215
COAD	COAD_310	337	8	35	25	101	26	142	79	63	337	0.234421	0.186944
COAD	COAD_311	683	41	96	52	118	75	301	159	142	683	0.232796	0.207906
COAD	COAD_312	2274	122	672	85	327	44	1024	529	495	2274	0.23263	0.217678
COAD	COAD_313	10416	1743	641	120	3925	30	3957	2408	1549	10416	0.231183	0.148714
COAD	COAD_314	415	37	67	40	76	31	164	95	69	415	0.228916	0.166265
COAD	COAD_315	224	14	26	30	35	16	103	51	52	224	0.227679	0.232143
COAD	COAD_316	229	26	40	17	32	29	85	52	33	229	0.227074	0.144105
COAD	COAD_317	300	25	36	22	63	27	127	68	59	300	0.226667	0.196667
COAD	COAD_318	267	24	40	22	55	15	111	60	51	267	0.224719	0.191011
COAD	COAD_319	432	35	41	39	100	38	179	97	82	432	0.224537	0.189815
COAD	COAD_320	3085	129	762	98	527	60	1509	692	817	3085	0.224311	0.26483
COAD	COAD_321	3701	690	271	51	1364	14	1311	823	488	3701	0.222372	0.131856
COAD	COAD_322	288	44	36	33	33	29	113	64	49	288	0.222222	0.170139
COAD	COAD_323	216	16	36	28	29	20	87	48	39	216	0.222222	0.180556
COAD	COAD_324	406	32	50	30	74	50	170	90	80	406	0.221675	0.197044
COAD	COAD_325	467	38	66	55	72	40	196	103	93	467	0.220557	0.199143
COAD	COAD_326	499	27	80	43	82	67	200	110	90	499	0.220441	0.180361
COAD	COAD_327	368	20	45	57	65	23	158	81	77	368	0.220109	0.209239
COAD	COAD_328	338	34	58	16	54	27	149	74	75	338	0.218935	0.221893
COAD	COAD_329	2443	76	862	84	333	34	1054	533	521	2443	0.218174	0.213262
COAD	COAD_330	1696	95	527	61	267	22	724	368	356	1696	0.216981	0.209906
COAD	COAD_331	3439	161	1189	127	433	39	1490	746	744	3439	0.216924	0.216342
COAD	COAD_332	10849	149	1456	1367	678	403	6796	2353	4443	10849	0.216886	0.409531
COAD	COAD_333	444	29	64	44	82	59	166	96	70	444	0.216216	0.157658
COAD	COAD_334	433	52	72	38	63	38	170	92	78	433	0.212471	0.180139
COAD	COAD_335	20354	2892	2144	202	8137	53	6926	4306	2620	20354	0.211555	0.128722
COAD	COAD_336	436	17	65	57	68	38	191	92	99	436	0.211009	0.227064
COAD	COAD_337	276	25	35	30	49	25	112	58	54	276	0.210145	0.195652
COAD	COAD_338	368	26	39	57	67	30	149	77	72	368	0.209239	0.195652
COAD	COAD_339	240	20	47	28	22	29	94	50	44	240	0.208333	0.183333
COAD	COAD_340	596	47	79	53	113	56	248	123	125	596	0.206376	0.209732
COAD	COAD_341	491	60	74	40	78	53	186	101	85	491	0.205703	0.173116
COAD	COAD_342	556	59	89	55	108	46	199	114	85	556	0.205036	0.152878
COAD	COAD_343	549	46	63	55	140	46	199	112	87	549	0.204007	0.15847
COAD	COAD_344	518	44	93	57	73	29	222	105	117	518	0.202703	0.225869
COAD	COAD_345	17507	3436	2472	162	4781	86	6570	3539	3031	17507	0.202148	0.173131
COAD	COAD_346	381	28	60	29	60	53	151	77	74	381	0.2021	0.194226
COAD	COAD_347	302	21	45	38	41	41	116	61	55	302	0.201987	0.182119
COAD	COAD_348	745	63	99	76	98	82	327	149	178	745	0.2	0.238926
COAD	COAD_349	423	74	61	38	47	47	156	84	72	423	0.198582	0.170213
COAD	COAD_350	27841	4549	3183	301	10571	68	9169	5523	3646	27841	0.198376	0.130958
COAD	COAD_351	479	36	68	45	78	50	202	95	107	479	0.19833	0.223382
COAD	COAD_352	859	61	111	65	210	79	333	170	163	859	0.197905	0.189756
COAD	COAD_353	426	38	54	33	64	57	180	84	96	426	0.197183	0.225352
COAD	COAD_354	563	30	85	48	116	43	241	111	130	563	0.197158	0.230906
COAD	COAD_355	509	61	74	62	59	47	206	99	107	509	0.194499	0.210216
COAD	COAD_356	5770	307	1543	460	781	98	2581	1121	1460	5770	0.194281	0.253033
COAD	COAD_357	593	75	107	68	90	42	211	115	96	593	0.193929	0.161889
COAD	COAD_358	697	191	98	43	73	16	276	134	142	697	0.192253	0.20373
COAD	COAD_359	438	31	39	54	89	64	161	84	77	438	0.191781	0.175799
COAD	COAD_360	215	19	34	24	29	19	90	41	49	215	0.190698	0.227907
COAD	COAD_361	22522	3193	2220	526	8734	64	7785	4284	3501	22522	0.190214	0.155448
COAD	COAD_362	545	41	72	41	114	60	217	103	114	545	0.188991	0.209174
COAD	COAD_363	3627	74	1032	214	364	34	1909	680	1229	3627	0.187483	0.338848
COAD	COAD_364	562	58	103	49	81	59	212	104	108	562	0.185053	0.192171
COAD	COAD_365	411	27	31	45	112	38	158	76	82	411	0.184915	0.199513
COAD	COAD_366	403	37	62	48	72	39	145	74	71	403	0.183623	0.176179
COAD	COAD_367	399	37	57	43	61	38	163	73	90	399	0.182957	0.225564
COAD	COAD_368	932	13	77	18	43	14	767	170	597	932	0.182403	0.640558
COAD	COAD_369	303	21	70	27	36	33	116	55	61	303	0.181518	0.20132
COAD	COAD_370	4304	272	1391	145	704	49	1743	780	963	4304	0.181227	0.223745
COAD	COAD_371	642	108	91	70	86	71	216	115	101	642	0.179128	0.157321
COAD	COAD_372	370	30	61	52	65	23	139	65	74	370	0.175676	0.2
COAD	COAD_373	315	29	57	37	63	20	109	55	54	315	0.174603	0.171429
COAD	COAD_374	367	48	61	48	59	33	118	64	54	367	0.174387	0.147139
COAD	COAD_375	390	41	62	39	65	42	141	68	73	390	0.174359	0.187179
COAD	COAD_376	431	40	60	54	73	55	149	75	74	431	0.174014	0.171694
COAD	COAD_377	340	10	33	11	68	74	144	57	87	340	0.167647	0.255882
COAD	COAD_378	5847	371	1604	343	1069	165	2295	947	1348	5847	0.161963	0.230546
COAD	COAD_379	385	19	35	27	132	23	149	62	87	385	0.161039	0.225974
COAD	COAD_380	512	56	83	58	78	71	166	81	85	512	0.158203	0.166016
COAD	COAD_381	747	94	117	79	102	74	281	118	163	747	0.157965	0.218206
COAD	COAD_382	478	49	106	64	65	41	153	75	78	478	0.156904	0.16318
COAD	COAD_383	552	42	68	97	91	40	214	86	128	552	0.155797	0.231884
COAD	COAD_384	9320	2604	822	125	3592	27	2150	1383	767	9320	0.148391	0.0822961
COAD	COAD_385	614	60	96	66	95	72	225	91	134	614	0.148208	0.218241
COAD	COAD_386	265	22	32	29	40	27	115	39	76	265	0.14717	0.286792
COAD	COAD_387	633	78	92	69	133	66	195	93	102	633	0.146919	0.161137
COAD	COAD_388	34046	5789	3776	768	13927	89	9697	4906	4791	34046	0.144099	0.140721
COAD	COAD_389	23330	6382	3998	468	6559	104	5819	3352	2467	23330	0.143678	0.105744
COAD	COAD_390	477	34	97	167	35	28	116	68	48	477	0.142558	0.100629
COAD	COAD_391	454	58	85	73	46	44	148	63	85	454	0.138767	0.187225
COAD	COAD_392	746	93	128	77	141	70	237	103	134	746	0.13807	0.179625
COAD	COAD_393	786	133	132	90	107	113	211	106	105	786	0.13486	0.133588
COAD	COAD_394	386	51	68	41	59	46	121	50	71	386	0.129534	0.183938
COAD	COAD_395	762	89	117	95	117	93	251	94	157	762	0.12336	0.206037
COAD	COAD_396	709	66	145	74	105	81	238	84	154	709	0.118477	0.217207
COAD	COAD_397	829	95	133	169	112	70	250	96	154	829	0.115802	0.185766
COAD	COAD_398	875	106	120	101	111	91	346	99	247	875	0.113143	0.282286
COAD	COAD_399	569	47	69	67	112	91	183	63	120	569	0.110721	0.210896
COAD	COAD_400	566	62	75	80	112	59	178	60	118	566	0.106007	0.208481
COAD	COAD_401	1180	129	180	131	200	152	388	120	268	1180	0.101695	0.227119
COAD	COAD_402	732	45	83	98	145	108	253	73	180	732	0.0997268	0.245902
COAD	COAD_403	950	112	131	143	179	133	252	75	177	950	0.0789474	0.186316
COAD	COAD_404	1215	113	195	171	231	136	369	95	274	1215	0.0781893	0.225514
COAD	COAD_405	1397	182	251	194	254	184	332	60	272	1397	0.0429492	0.194703
COAD	COAD_406	2477	347	352	592	433	273	480	78	402	2477	0.0314897	0.162293
DLBC	DLBC_1	332	18	30	28	55	16	185	95	90	332	0.286145	0.271084
DLBC	DLBC_2	237	21	34	15	33	12	122	63	59	237	0.265823	0.248945
DLBC	DLBC_3	221	11	28	15	29	14	124	57	67	221	0.257919	0.303167
DLBC	DLBC_4	256	22	32	14	34	19	135	62	73	256	0.242188	0.285156
DLBC	DLBC_5	446	25	56	25	60	46	234	106	128	446	0.237668	0.286996
DLBC	DLBC_6	701	44	168	33	53	58	345	163	182	701	0.232525	0.259629
DLBC	DLBC_7	362	32	55	41	34	23	177	84	93	362	0.232044	0.256906
DLBC	DLBC_8	487	36	69	29	65	31	257	109	148	487	0.223819	0.303901
DLBC	DLBC_9	487	26	75	32	43	36	275	103	172	487	0.211499	0.353183
DLBC	DLBC_10	1019	69	238	65	101	86	460	214	246	1019	0.21001	0.241413
DLBC	DLBC_11	424	37	48	48	41	26	224	89	135	424	0.209906	0.318396
DLBC	DLBC_12	401	46	65	29	57	38	166	82	84	401	0.204489	0.209476
DLBC	DLBC_13	468	35	86	30	69	30	218	95	123	468	0.202991	0.262821
DLBC	DLBC_14	706	44	160	42	60	46	354	142	212	706	0.201133	0.300283
DLBC	DLBC_15	920	63	215	62	83	73	424	185	239	920	0.201087	0.259783
DLBC	DLBC_16	1742	126	398	100	158	151	809	349	460	1742	0.200344	0.264064
DLBC	DLBC_17	2262	118	572	111	194	226	1041	451	590	2262	0.199381	0.260831
DLBC	DLBC_18	267	19	33	19	43	23	130	52	78	267	0.194757	0.292135
DLBC	DLBC_19	917	74	215	46	85	79	418	174	244	917	0.189749	0.266085
DLBC	DLBC_20	517	50	89	54	65	41	218	98	120	517	0.189555	0.232108
DLBC	DLBC_21	810	73	182	53	82	66	354	153	201	810	0.188889	0.248148
DLBC	DLBC_22	856	72	178	45	100	80	381	161	220	856	0.188084	0.257009
DLBC	DLBC_23	209	16	37	15	39	13	89	39	50	209	0.186603	0.239234
DLBC	DLBC_24	207	21	37	11	41	12	85	38	47	207	0.183575	0.227053
DLBC	DLBC_25	322	20	44	15	38	25	180	58	122	322	0.180124	0.378882
DLBC	DLBC_26	438	50	85	24	54	27	198	76	122	438	0.173516	0.278539
DLBC	DLBC_27	784	48	104	47	66	107	412	130	282	784	0.165816	0.359694
DLBC	DLBC_28	428	38	84	38	49	39	180	70	110	428	0.163551	0.257009
DLBC	DLBC_29	210	27	37	19	21	17	89	34	55	210	0.161905	0.261905
DLBC	DLBC_30	252	38	48	15	41	13	97	40	57	252	0.15873	0.22619
DLBC	DLBC_31	1140	67	141	79	113	110	630	176	454	1140	0.154386	0.398246
DLBC	DLBC_32	1289	261	269	67	104	103	485	196	289	1289	0.152056	0.224205
DLBC	DLBC_33	292	45	63	17	19	15	133	44	89	292	0.150685	0.304795
DLBC	DLBC_34	1395	104	275	95	136	147	638	205	433	1395	0.146953	0.310394
DLBC	DLBC_35	344	92	85	18	27	17	105	44	61	344	0.127907	0.177326
DLBC	DLBC_36	599	111	96	27	57	61	247	76	171	599	0.126878	0.285476
DLBC	DLBC_37	448	35	48	17	62	41	245	49	196	448	0.109375	0.4375
DLBC	DLBC_38	303	89	44	50	20	36	64	22	42	303	0.0726073	0.138614
ESCA	ESCA_1	3915	95	609	101	564	53	2493	1658	835	3915	0.423499	0.213282
ESCA	ESCA_2	570	30	50	31	61	43	355	203	152	570	0.35614	0.266667
ESCA	ESCA_3	3612	92	655	153	589	40	2083	1244	839	3612	0.344408	0.232281
ESCA	ESCA_4	291	21	50	14	41	18	147	100	47	291	0.343643	0.161512
ESCA	ESCA_5	218	7	22	16	29	12	132	71	61	218	0.325688	0.279817
ESCA	ESCA_6	1740	40	417	69	238	63	913	559	354	1740	0.321264	0.203448
ESCA	ESCA_7	281	29	48	20	40	11	133	84	49	281	0.298932	0.174377
ESCA	ESCA_8	342	15	42	25	67	16	177	102	75	342	0.298246	0.219298
ESCA	ESCA_9	346	32	53	18	49	24	170	98	72	346	0.283237	0.208092
ESCA	ESCA_10	375	27	44	24	58	17	205	106	99	375	0.282667	0.264
ESCA	ESCA_11	297	15	38	9	47	14	174	80	94	297	0.26936	0.316498
ESCA	ESCA_12	261	9	27	18	51	22	134	70	64	261	0.268199	0.245211
ESCA	ESCA_13	293	15	45	15	43	23	152	78	74	293	0.266212	0.25256
ESCA	ESCA_14	275	12	27	14	64	31	127	71	56	275	0.258182	0.203636
ESCA	ESCA_15	330	20	37	23	50	21	179	85	94	330	0.257576	0.284848
ESCA	ESCA_16	425	19	47	20	97	15	227	106	121	425	0.249412	0.284706
ESCA	ESCA_17	320	16	43	20	67	19	155	79	76	320	0.246875	0.2375
ESCA	ESCA_18	304	31	45	24	34	18	152	75	77	304	0.246711	0.253289
ESCA	ESCA_19	400	74	64	24	49	24	165	98	67	400	0.245	0.1675
ESCA	ESCA_20	251	19	28	16	42	15	131	61	70	251	0.243028	0.278884
ESCA	ESCA_21	358	26	28	17	114	13	160	87	73	358	0.243017	0.203911
ESCA	ESCA_22	471	45	71	28	72	25	230	110	120	471	0.233546	0.254777
ESCA	ESCA_23	405	67	61	31	51	18	177	92	85	405	0.22716	0.209877
ESCA	ESCA_24	430	41	52	24	68	21	224	97	127	430	0.225581	0.295349
ESCA	ESCA_25	573	52	62	55	105	39	260	129	131	573	0.225131	0.228621
ESCA	ESCA_26	554	157	105	46	39	25	182	124	58	554	0.223827	0.104693
ESCA	ESCA_27	685	87	103	59	97	51	288	151	137	685	0.220438	0.2
ESCA	ESCA_28	265	14	30	17	49	32	123	58	65	265	0.218868	0.245283
ESCA	ESCA_29	835	147	92	50	100	78	368	180	188	835	0.215569	0.22515
ESCA	ESCA_30	428	75	80	31	62	22	158	92	66	428	0.214953	0.154206
ESCA	ESCA_31	384	69	68	25	46	32	144	82	62	384	0.213542	0.161458
ESCA	ESCA_32	483	88	79	21	75	39	181	103	78	483	0.213251	0.161491
ESCA	ESCA_33	255	18	35	22	45	21	114	54	60	255	0.211765	0.235294
ESCA	ESCA_34	204	33	28	14	27	18	84	43	41	204	0.210784	0.20098
ESCA	ESCA_35	688	117	110	51	92	38	280	144	136	688	0.209302	0.197674
ESCA	ESCA_36	344	23	33	15	69	36	168	72	96	344	0.209302	0.27907
ESCA	ESCA_37	418	54	65	35	53	34	177	86	91	418	0.205742	0.217703
ESCA	ESCA_38	367	35	42	25	67	34	164	75	89	367	0.20436	0.242507
ESCA	ESCA_39	353	35	48	34	49	35	152	71	81	353	0.201133	0.229462
ESCA	ESCA_40	560	72	73	46	71	23	275	112	163	560	0.2	0.291071
ESCA	ESCA_41	820	161	153	50	104	44	308	163	145	820	0.19878	0.176829
ESCA	ESCA_42	479	49	78	29	50	38	235	94	141	479	0.196242	0.294363
ESCA	ESCA_43	566	103	82	44	61	39	237	110	127	566	0.194346	0.224382
ESCA	ESCA_44	932	126	133	53	121	64	435	181	254	932	0.194206	0.272532
ESCA	ESCA_45	475	41	62	36	67	63	206	90	116	475	0.189474	0.244211
ESCA	ESCA_46	296	17	37	26	43	53	120	56	64	296	0.189189	0.216216
ESCA	ESCA_47	353	17	42	23	78	36	157	66	91	353	0.186969	0.25779
ESCA	ESCA_48	353	74	49	25	51	19	135	65	70	353	0.184136	0.1983
ESCA	ESCA_49	421	71	65	30	63	30	162	77	85	421	0.182898	0.2019
ESCA	ESCA_50	413	82	77	29	44	27	154	75	79	413	0.181598	0.191283
ESCA	ESCA_51	519	140	102	38	31	11	197	94	103	519	0.181118	0.198459
ESCA	ESCA_52	232	9	40	14	61	26	82	42	40	232	0.181034	0.172414
ESCA	ESCA_53	311	74	62	22	35	14	104	56	48	311	0.180064	0.154341
ESCA	ESCA_54	518	92	74	31	60	27	234	93	141	518	0.179537	0.272201
ESCA	ESCA_55	301	12	50	18	63	43	115	53	62	301	0.17608	0.20598
ESCA	ESCA_56	456	90	77	42	62	24	161	80	81	456	0.175439	0.177632
ESCA	ESCA_57	332	19	48	16	82	21	146	58	88	332	0.174699	0.26506
ESCA	ESCA_58	571	168	116	40	48	31	168	99	69	571	0.17338	0.120841
ESCA	ESCA_59	759	185	166	67	81	43	217	131	86	759	0.172596	0.113307
ESCA	ESCA_60	292	13	44	19	85	30	101	50	51	292	0.171233	0.174658
ESCA	ESCA_61	549	19	45	16	67	148	254	94	160	549	0.17122	0.291439
ESCA	ESCA_62	298	18	45	27	55	42	111	51	60	298	0.171141	0.201342
ESCA	ESCA_63	255	28	36	14	54	27	96	43	53	255	0.168627	0.207843
ESCA	ESCA_64	470	48	61	25	81	55	200	78	122	470	0.165957	0.259574
ESCA	ESCA_65	697	28	69	40	197	60	303	115	188	697	0.164993	0.269727
ESCA	ESCA_66	401	70	67	30	68	23	143	66	77	401	0.164589	0.19202
ESCA	ESCA_67	413	56	65	39	49	65	139	67	72	413	0.162228	0.174334
ESCA	ESCA_68	284	11	67	25	35	34	112	46	66	284	0.161972	0.232394
ESCA	ESCA_69	656	124	117	25	133	37	220	105	115	656	0.160061	0.175305
ESCA	ESCA_70	744	146	118	52	95	52	281	119	162	744	0.159946	0.217742
ESCA	ESCA_71	370	26	48	18	75	54	149	59	90	370	0.159459	0.243243
ESCA	ESCA_72	467	16	48	24	72	87	220	74	146	467	0.158458	0.312634
ESCA	ESCA_73	266	17	52	27	36	30	104	42	62	266	0.157895	0.233083
ESCA	ESCA_74	228	6	59	19	34	37	73	36	37	228	0.157895	0.162281
ESCA	ESCA_75	239	14	39	16	59	21	90	37	53	239	0.154812	0.221757
ESCA	ESCA_76	478	114	93	27	58	19	167	73	94	478	0.15272	0.196653
ESCA	ESCA_77	302	55	40	21	43	17	126	46	80	302	0.152318	0.264901
ESCA	ESCA_78	427	47	69	27	82	32	170	64	106	427	0.149883	0.248244
ESCA	ESCA_79	847	187	131	63	93	107	266	124	142	847	0.146399	0.167651
ESCA	ESCA_80	251	10	41	27	47	28	98	36	62	251	0.143426	0.247012
ESCA	ESCA_81	321	15	80	19	48	37	122	46	76	321	0.143302	0.23676
ESCA	ESCA_82	535	74	87	54	93	45	182	76	106	535	0.142056	0.198131
ESCA	ESCA_83	410	81	75	28	59	27	140	58	82	410	0.141463	0.2
ESCA	ESCA_84	513	114	100	41	71	35	152	71	81	513	0.138402	0.157895
ESCA	ESCA_85	577	23	33	17	65	200	239	79	160	577	0.136915	0.277296
ESCA	ESCA_86	690	214	128	57	73	24	194	94	100	690	0.136232	0.144928
ESCA	ESCA_87	207	13	27	12	48	23	84	28	56	207	0.135266	0.270531
ESCA	ESCA_88	496	20	63	25	101	83	204	67	137	496	0.135081	0.27621
ESCA	ESCA_89	385	11	63	38	49	51	173	52	121	385	0.135065	0.314286
ESCA	ESCA_90	452	116	79	38	35	31	153	61	92	452	0.134956	0.20354
ESCA	ESCA_91	683	187	156	41	47	17	235	91	144	683	0.133236	0.210835
ESCA	ESCA_92	415	57	79	29	67	35	148	55	93	415	0.13253	0.224096
ESCA	ESCA_93	333	20	62	23	48	42	138	44	94	333	0.132132	0.282282
ESCA	ESCA_94	334	16	44	31	72	33	138	44	94	334	0.131737	0.281437
ESCA	ESCA_95	266	7	34	23	47	29	126	35	91	266	0.131579	0.342105
ESCA	ESCA_96	294	6	32	22	44	54	136	38	98	294	0.129252	0.333333
ESCA	ESCA_97	342	18	47	17	82	56	122	44	78	342	0.128655	0.22807
ESCA	ESCA_98	517	36	75	49	78	92	187	66	121	517	0.12766	0.234043
ESCA	ESCA_99	213	6	51	19	34	22	81	27	54	213	0.126761	0.253521
ESCA	ESCA_100	453	18	97	47	83	56	152	57	95	453	0.125828	0.209713
ESCA	ESCA_101	327	17	64	27	73	50	96	41	55	327	0.125382	0.168196
ESCA	ESCA_102	211	10	48	22	51	22	58	26	32	211	0.123223	0.151659
ESCA	ESCA_103	410	15	88	38	72	62	135	50	85	410	0.121951	0.207317
ESCA	ESCA_104	298	11	56	26	71	34	100	36	64	298	0.120805	0.214765
ESCA	ESCA_105	461	31	91	40	69	66	164	55	109	461	0.119306	0.236443
ESCA	ESCA_106	302	9	23	18	39	46	167	36	131	302	0.119205	0.433775
ESCA	ESCA_107	237	13	52	14	41	44	73	28	45	237	0.118143	0.189873
ESCA	ESCA_108	845	295	184	61	62	67	176	99	77	845	0.11716	0.0911243
ESCA	ESCA_109	254	13	72	18	39	34	78	29	49	254	0.114173	0.192913
ESCA	ESCA_110	238	14	58	25	37	26	78	27	51	238	0.113445	0.214286
ESCA	ESCA_111	547	82	67	32	45	165	156	62	94	547	0.113346	0.171846
ESCA	ESCA_112	512	134	82	43	51	29	173	58	115	512	0.113281	0.224609
ESCA	ESCA_113	221	14	47	20	36	17	87	25	62	221	0.113122	0.280543
ESCA	ESCA_114	1116	39	52	29	692	31	273	126	147	1116	0.112903	0.13172
ESCA	ESCA_115	260	6	79	26	39	26	84	29	55	260	0.111538	0.211538
ESCA	ESCA_116	755	225	148	79	71	38	194	83	111	755	0.109934	0.14702
ESCA	ESCA_117	328	17	42	18	46	71	134	36	98	328	0.109756	0.29878
ESCA	ESCA_118	453	21	73	34	60	101	164	49	115	453	0.108168	0.253863
ESCA	ESCA_119	1169	450	258	74	77	42	268	126	142	1169	0.107784	0.121471
ESCA	ESCA_120	363	9	61	30	44	94	125	39	86	363	0.107438	0.236915
ESCA	ESCA_121	867	383	182	63	54	34	151	92	59	867	0.106113	0.0680507
ESCA	ESCA_122	399	20	82	34	51	71	141	42	99	399	0.105263	0.24812
ESCA	ESCA_123	364	38	62	33	52	53	126	38	88	364	0.104396	0.241758
ESCA	ESCA_124	394	23	91	33	80	40	127	41	86	394	0.104061	0.218274
ESCA	ESCA_125	265	15	69	32	46	18	85	27	58	265	0.101887	0.218868
ESCA	ESCA_126	259	19	64	29	35	33	79	26	53	259	0.100386	0.204633
ESCA	ESCA_127	349	27	65	44	73	35	105	35	70	349	0.100287	0.200573
ESCA	ESCA_128	700	7	34	15	63	326	255	70	185	700	0.1	0.264286
ESCA	ESCA_129	691	216	113	56	77	41	188	68	120	691	0.0984081	0.173661
ESCA	ESCA_130	673	116	129	72	72	102	182	66	116	673	0.0980684	0.172363
ESCA	ESCA_131	219	12	51	22	35	31	68	21	47	219	0.0958904	0.214612
ESCA	ESCA_132	501	27	63	40	115	88	168	48	120	501	0.0958084	0.239521
ESCA	ESCA_133	504	12	68	22	63	126	213	48	165	504	0.0952381	0.327381
ESCA	ESCA_134	331	16	81	27	69	46	92	31	61	331	0.0936556	0.18429
ESCA	ESCA_135	525	20	44	28	23	217	193	49	144	525	0.0933333	0.274286
ESCA	ESCA_136	881	350	158	71	58	25	219	82	137	881	0.093076	0.155505
ESCA	ESCA_137	1120	94	147	101	170	287	321	104	217	1120	0.0928571	0.19375
ESCA	ESCA_138	302	10	59	14	41	73	105	28	77	302	0.0927152	0.254967
ESCA	ESCA_139	271	10	77	31	62	26	65	25	40	271	0.0922509	0.147601
ESCA	ESCA_140	703	14	42	20	64	249	314	64	250	703	0.0910384	0.355619
ESCA	ESCA_141	346	14	90	38	65	55	84	31	53	346	0.0895954	0.153179
ESCA	ESCA_142	348	17	54	24	43	81	129	31	98	348	0.0890805	0.281609
ESCA	ESCA_143	424	17	69	39	77	74	148	37	111	424	0.0872642	0.261792
ESCA	ESCA_144	346	23	79	24	78	51	91	30	61	346	0.0867052	0.176301
ESCA	ESCA_145	646	21	58	27	67	224	249	56	193	646	0.0866873	0.298762
ESCA	ESCA_146	755	9	71	26	52	226	371	65	306	755	0.0860927	0.405298
ESCA	ESCA_147	757	196	185	69	84	59	164	65	99	757	0.0858653	0.130779
ESCA	ESCA_148	422	21	50	32	75	93	151	36	115	422	0.0853081	0.272512
ESCA	ESCA_149	370	24	115	34	65	42	90	31	59	370	0.0837838	0.159459
ESCA	ESCA_150	538	28	111	44	85	107	163	45	118	538	0.0836431	0.219331
ESCA	ESCA_151	588	20	54	28	84	209	193	49	144	588	0.0833333	0.244898
ESCA	ESCA_152	312	18	62	42	73	24	93	26	67	312	0.0833333	0.214744
ESCA	ESCA_153	265	21	64	28	42	32	78	22	56	265	0.0830189	0.211321
ESCA	ESCA_154	364	106	70	25	44	20	99	28	71	364	0.0769231	0.195055
ESCA	ESCA_155	343	15	72	39	73	52	92	26	66	343	0.0758017	0.19242
ESCA	ESCA_156	372	12	109	30	66	53	102	28	74	372	0.0752688	0.198925
ESCA	ESCA_157	953	12	54	46	79	330	432	69	363	953	0.0724029	0.380902
ESCA	ESCA_158	524	15	59	33	73	155	189	37	152	524	0.0706107	0.290076
ESCA	ESCA_159	370	23	84	35	84	57	87	26	61	370	0.0702703	0.164865
ESCA	ESCA_160	754	227	149	63	61	105	149	52	97	754	0.0689655	0.128647
ESCA	ESCA_161	373	5	55	27	45	102	139	24	115	373	0.0643432	0.308311
ESCA	ESCA_162	1325	55	71	39	99	671	390	85	305	1325	0.0641509	0.230189
ESCA	ESCA_163	344	27	65	29	49	78	96	22	74	344	0.0639535	0.215116
ESCA	ESCA_164	1605	462	313	183	137	154	356	99	257	1605	0.0616822	0.160125
ESCA	ESCA_165	786	51	97	41	131	231	235	47	188	786	0.0597964	0.239186
ESCA	ESCA_166	394	19	68	31	67	90	119	23	96	394	0.0583756	0.243655
ESCA	ESCA_167	513	21	94	56	115	108	119	29	90	513	0.0565302	0.175439
ESCA	ESCA_168	845	18	27	29	439	137	195	44	151	845	0.052071	0.178698
ESCA	ESCA_169	1198	15	39	67	657	212	208	53	155	1198	0.0442404	0.129382
ESCA	ESCA_170	719	58	68	33	117	232	211	28	183	719	0.038943	0.25452
GBM	GBM_1	2011	7	54	18	28	4	1900	1815	85	2011	0.902536	0.0422675
GBM	GBM_2	319	3	20	5	11	1	279	255	24	319	0.799373	0.0752351
GBM	GBM_3	652	7	34	8	17	6	580	512	68	652	0.785276	0.104294
GBM	GBM_4	1149	14	55	29	35	24	992	873	119	1149	0.759791	0.103568
GBM	GBM_5	1175	90	154	162	113	108	548	400	148	1175	0.340426	0.125957
GBM	GBM_6	210	6	27	32	30	25	90	63	27	210	0.3	0.128571
GBM	GBM_7	231	13	36	22	35	11	114	67	47	231	0.290043	0.203463
GBM	GBM_8	202	17	40	22	17	17	89	53	36	202	0.262376	0.178218
GBM	GBM_9	31517	2379	3012	290	9226	78	16532	8143	8389	31517	0.258368	0.266174
GBM	GBM_10	215	12	24	18	37	11	113	55	58	215	0.255814	0.269767
GBM	GBM_11	16916	1061	1437	225	6200	18	7975	4195	3780	16916	0.24799	0.223457
GBM	GBM_12	209	15	31	20	28	19	96	50	46	209	0.239234	0.220096
GBM	GBM_13	227	15	28	31	26	18	109	48	61	227	0.211454	0.268722
GBM	GBM_14	228	6	19	5	16	11	171	48	123	228	0.210526	0.539474
GBM	GBM_15	226	21	30	26	39	27	83	47	36	226	0.207965	0.159292
GBM	GBM_16	296	24	37	44	46	32	113	58	55	296	0.195946	0.185811
GBM	GBM_17	304	25	44	41	40	45	109	56	53	304	0.184211	0.174342
GBM	GBM_18	214	19	33	16	14	28	104	39	65	214	0.182243	0.303738
GBM	GBM_19	285	35	57	41	32	32	88	50	38	285	0.175439	0.133333
GBM	GBM_20	298	18	60	31	32	31	126	50	76	298	0.167785	0.255034
GBM	GBM_21	249	19	54	35	31	24	86	41	45	249	0.164659	0.180723
GBM	GBM_22	208	24	31	27	22	29	75	34	41	208	0.163462	0.197115
GBM	GBM_23	433	49	95	63	46	31	149	70	79	433	0.161663	0.182448
GBM	GBM_24	296	23	21	20	54	31	147	47	100	296	0.158784	0.337838
GBM	GBM_25	254	31	26	38	38	35	86	40	46	254	0.15748	0.181102
GBM	GBM_26	213	18	28	27	32	19	89	33	56	213	0.15493	0.262911
GBM	GBM_27	313	31	55	51	29	25	122	45	77	313	0.14377	0.246006
GBM	GBM_28	286	34	42	33	31	38	108	37	71	286	0.129371	0.248252
GBM	GBM_29	411	49	69	52	60	48	133	52	81	411	0.126521	0.19708
GBM	GBM_30	287	49	41	54	29	35	79	36	43	287	0.125436	0.149826
GBM	GBM_31	204	27	48	31	19	20	59	25	34	204	0.122549	0.166667
GBM	GBM_32	326	33	55	47	49	34	108	39	69	326	0.119632	0.211656
GBM	GBM_33	278	35	64	45	16	35	83	33	50	278	0.118705	0.179856
GBM	GBM_34	427	62	81	77	63	43	101	50	51	427	0.117096	0.119438
GBM	GBM_35	295	39	78	40	26	23	89	34	55	295	0.115254	0.186441
GBM	GBM_36	429	49	62	63	85	52	118	48	70	429	0.111888	0.16317
GBM	GBM_37	483	56	74	69	72	61	151	54	97	483	0.111801	0.200828
GBM	GBM_38	420	62	56	57	67	51	127	46	81	420	0.109524	0.192857
GBM	GBM_39	460	72	84	59	48	55	142	50	92	460	0.108696	0.2
GBM	GBM_40	338	47	65	53	32	46	95	36	59	338	0.106509	0.174556
GBM	GBM_41	526	72	62	76	77	80	159	56	103	526	0.106464	0.195817
GBM	GBM_42	261	26	45	30	45	34	81	27	54	261	0.103448	0.206897
GBM	GBM_43	581	70	96	86	82	77	170	59	111	581	0.101549	0.19105
GBM	GBM_44	257	22	61	40	30	21	83	26	57	257	0.101167	0.22179
GBM	GBM_45	584	82	85	99	92	63	163	58	105	584	0.0993151	0.179795
GBM	GBM_46	257	25	47	54	31	38	62	25	37	257	0.0972763	0.143969
GBM	GBM_47	330	40	85	38	37	22	108	32	76	330	0.0969697	0.230303
GBM	GBM_48	670	99	112	96	104	74	185	63	122	670	0.0940299	0.18209
GBM	GBM_49	460	63	61	77	37	57	165	42	123	460	0.0913043	0.267391
GBM	GBM_50	325	34	57	48	63	46	77	29	48	325	0.0892308	0.147692
GBM	GBM_51	309	45	45	41	39	46	93	27	66	309	0.0873786	0.213592
GBM	GBM_52	590	95	90	96	79	64	166	50	116	590	0.0847458	0.19661
GBM	GBM_53	357	47	50	53	62	49	96	30	66	357	0.0840336	0.184874
GBM	GBM_54	257	34	41	43	25	27	87	20	67	257	0.077821	0.2607
GBM	GBM_55	219	30	34	28	42	25	60	17	43	219	0.0776256	0.196347
GBM	GBM_56	374	50	74	71	39	56	84	29	55	374	0.0775401	0.147059
GBM	GBM_57	269	38	68	44	34	33	52	20	32	269	0.0743494	0.118959
GBM	GBM_58	556	71	115	81	83	75	131	40	91	556	0.0719424	0.163669
GBM	GBM_59	885	121	143	143	136	123	219	62	157	885	0.0700565	0.177401
GBM	GBM_60	825	109	124	113	145	113	221	57	164	825	0.0690909	0.198788
GBM	GBM_61	570	73	89	91	56	69	192	39	153	570	0.0684211	0.268421
GBM	GBM_62	812	112	165	121	93	112	209	55	154	812	0.067734	0.189655
GBM	GBM_63	419	50	81	71	56	45	116	28	88	419	0.0668258	0.210024
GBM	GBM_64	246	26	64	54	27	27	48	16	32	246	0.0650407	0.130081
GBM	GBM_65	311	45	69	46	32	34	85	20	65	311	0.0643087	0.209003
GBM	GBM_66	602	83	111	90	95	79	144	38	106	602	0.0631229	0.17608
GBM	GBM_67	1264	171	223	216	201	187	266	75	191	1264	0.0593354	0.151108
GBM	GBM_68	550	86	99	103	71	71	120	31	89	550	0.0563636	0.161818
GBM	GBM_69	892	145	138	166	120	111	212	50	162	892	0.0560538	0.181614
GBM	GBM_70	1556	212	222	275	196	215	436	86	350	1556	0.0552699	0.224936
GBM	GBM_71	303	42	53	56	35	22	95	16	79	303	0.0528053	0.260726
GBM	GBM_72	414	67	70	82	58	52	85	21	64	414	0.0507246	0.154589
GBM	GBM_73	460	67	58	83	82	65	105	23	82	460	0.05	0.178261
GBM	GBM_74	718	99	132	134	116	80	157	35	122	718	0.0487465	0.169916
GBM	GBM_75	602	78	108	94	104	81	137	29	108	602	0.0481728	0.179402
GBM	GBM_76	1216	186	212	194	191	160	273	57	216	1216	0.046875	0.177632
GBM	GBM_77	493	67	77	75	72	80	122	22	100	493	0.0446247	0.20284
GBM	GBM_78	554	83	107	90	75	83	116	24	92	554	0.0433213	0.166065
GBM	GBM_79	1343	204	217	255	230	181	256	56	200	1343	0.0416977	0.14892
GBM	GBM_80	889	153	135	173	131	127	170	36	134	889	0.0404949	0.150731
GBM	GBM_81	923	138	154	183	122	125	201	37	164	923	0.0400867	0.177681
GBM	GBM_82	1126	197	166	176	223	158	206	44	162	1126	0.0390764	0.143872
GBM	GBM_83	1193	187	215	229	152	176	234	46	188	1193	0.0385583	0.157586
GBM	GBM_84	604	92	90	103	116	69	134	23	111	604	0.0380795	0.183775
GBM	GBM_85	1130	171	209	193	199	156	202	43	159	1130	0.0380531	0.140708
GBM	GBM_86	1363	161	223	185	170	149	475	51	424	1363	0.0374175	0.311079
GBM	GBM_87	2261	312	359	387	396	340	467	84	383	2261	0.0371517	0.169394
GBM	GBM_88	1630	231	252	255	257	234	401	58	343	1630	0.0355828	0.210429
GBM	GBM_89	1749	258	371	293	212	217	398	62	336	1749	0.0354488	0.19211
GBM	GBM_90	1053	158	174	204	171	155	191	37	154	1053	0.0351377	0.146249
GBM	GBM_91	1004	157	174	181	141	162	189	35	154	1004	0.0348606	0.153386
GBM	GBM_92	519	73	99	74	87	71	115	18	97	519	0.0346821	0.186898
GBM	GBM_93	2606	412	410	504	409	395	476	87	389	2606	0.0333845	0.149271
GBM	GBM_94	1054	125	147	208	206	147	221	35	186	1054	0.0332068	0.176471
GBM	GBM_95	1127	158	224	186	168	179	212	37	175	1127	0.0328305	0.15528
GBM	GBM_96	1395	238	237	243	217	204	256	45	211	1395	0.0322581	0.151254
GBM	GBM_97	1030	161	143	203	172	140	211	33	178	1030	0.0320388	0.172816
GBM	GBM_98	1396	200	202	270	213	206	305	43	262	1396	0.0308023	0.187679
GBM	GBM_99	459	76	73	73	57	66	114	14	100	459	0.0305011	0.217865
GBM	GBM_100	476	69	83	61	87	70	106	14	92	476	0.0294118	0.193277
GBM	GBM_101	1716	299	266	381	204	217	349	50	299	1716	0.0291375	0.174242
GBM	GBM_102	3610	578	585	596	526	587	738	104	634	3610	0.0288089	0.175623
GBM	GBM_103	1088	174	209	153	115	143	294	31	263	1088	0.0284926	0.241728
GBM	GBM_104	1194	150	241	231	188	176	208	32	176	1194	0.0268007	0.147404
GBM	GBM_105	1871	299	318	314	298	267	375	50	325	1871	0.0267237	0.173704
GBM	GBM_106	6983	1119	1102	1296	1086	1014	1366	179	1187	6983	0.0256337	0.169984
GBM	GBM_107	3889	625	617	715	643	539	750	99	651	3889	0.0254564	0.167395
GBM	GBM_108	3181	590	535	593	386	477	600	79	521	3181	0.024835	0.163785
GBM	GBM_109	2363	364	378	431	371	351	468	57	411	2363	0.0241219	0.173931
GBM	GBM_110	1167	193	230	223	169	169	183	27	156	1167	0.0231362	0.133676
GBM	GBM_111	2733	423	527	533	380	388	482	62	420	2733	0.0226857	0.153677
GBM	GBM_112	5017	695	879	905	727	790	1021	113	908	5017	0.0225234	0.180985
GBM	GBM_113	1231	239	171	242	199	165	215	26	189	1231	0.021121	0.153534
GBM	GBM_114	5500	883	982	1095	779	664	1097	113	984	5500	0.0205455	0.178909
GBM	GBM_115	1660	255	310	327	244	249	275	32	243	1660	0.0192771	0.146386
GBM	GBM_116	2371	369	412	414	366	343	467	44	423	2371	0.0185576	0.178406
GBM	GBM_117	2206	354	407	419	310	315	401	40	361	2206	0.0181324	0.163645
GBM	GBM_118	5003	809	819	916	835	727	897	87	810	5003	0.0173896	0.161903
GBM	GBM_119	1506	243	208	287	248	236	284	26	258	1506	0.0172643	0.171315
GBM	GBM_120	3360	552	572	556	548	544	588	58	530	3360	0.0172619	0.157738
GBM	GBM_121	2147	348	340	462	311	288	398	37	361	2147	0.0172333	0.168142
GBM	GBM_122	2618	464	438	449	389	455	423	41	382	2618	0.0156608	0.145913
GBM	GBM_123	4562	765	754	878	670	655	840	67	773	4562	0.0146865	0.169443
HNSC	HNSC_1	208	5	9	3	25	29	137	77	60	208	0.370192	0.288462
HNSC	HNSC_2	324	12	23	11	34	64	180	100	80	324	0.308642	0.246914
HNSC	HNSC_3	246	5	39	7	19	32	144	63	81	246	0.256098	0.329268
HNSC	HNSC_4	802	18	109	15	79	157	424	203	221	802	0.253117	0.275561
HNSC	HNSC_5	295	2	19	11	32	71	160	70	90	295	0.237288	0.305085
HNSC	HNSC_6	270	4	16	4	29	81	136	62	74	270	0.22963	0.274074
HNSC	HNSC_7	222	12	29	21	29	17	114	50	64	222	0.225225	0.288288
HNSC	HNSC_8	862	17	101	28	189	66	461	192	269	862	0.222738	0.312065
HNSC	HNSC_9	227	18	19	19	39	32	100	50	50	227	0.220264	0.220264
HNSC	HNSC_10	278	11	26	14	53	27	147	61	86	278	0.219424	0.309353
HNSC	HNSC_11	229	4	19	13	40	33	120	50	70	229	0.218341	0.305677
HNSC	HNSC_12	244	9	31	22	27	21	134	53	81	244	0.217213	0.331967
HNSC	HNSC_13	264	6	15	7	16	48	172	57	115	264	0.215909	0.435606
HNSC	HNSC_14	835	11	151	21	192	22	438	176	262	835	0.210778	0.313772
HNSC	HNSC_15	297	4	16	4	31	99	143	62	81	297	0.208754	0.272727
HNSC	HNSC_16	281	1	9	8	31	90	142	58	84	281	0.206406	0.298932
HNSC	HNSC_17	223	9	32	23	17	15	127	46	81	223	0.206278	0.363229
HNSC	HNSC_18	249	14	19	17	65	21	113	51	62	249	0.204819	0.248996
HNSC	HNSC_19	225	6	13	4	27	61	114	46	68	225	0.204444	0.302222
HNSC	HNSC_20	260	13	30	18	30	33	136	53	83	260	0.203846	0.319231
HNSC	HNSC_21	231	10	30	27	19	30	115	47	68	231	0.203463	0.294372
HNSC	HNSC_22	242	10	39	30	31	21	111	49	62	242	0.202479	0.256198
HNSC	HNSC_23	356	12	35	23	42	97	147	72	75	356	0.202247	0.210674
HNSC	HNSC_24	447	8	46	22	43	76	252	90	162	447	0.201342	0.362416
HNSC	HNSC_25	231	12	35	19	38	19	108	46	62	231	0.199134	0.268398
HNSC	HNSC_26	226	12	30	21	38	23	102	45	57	226	0.199115	0.252212
HNSC	HNSC_27	202	9	23	13	16	37	104	40	64	202	0.19802	0.316832
HNSC	HNSC_28	290	14	34	28	48	38	128	57	71	290	0.196552	0.244828
HNSC	HNSC_29	265	6	43	33	35	24	124	52	72	265	0.196226	0.271698
HNSC	HNSC_30	276	4	16	5	25	70	156	53	103	276	0.192029	0.373188
HNSC	HNSC_31	496	9	17	16	53	140	261	95	166	496	0.191532	0.334677
HNSC	HNSC_32	259	3	18	17	49	34	138	49	89	259	0.189189	0.343629
HNSC	HNSC_33	217	4	6	5	9	64	129	41	88	217	0.18894	0.40553
HNSC	HNSC_34	408	5	14	8	26	129	226	77	149	408	0.188725	0.365196
HNSC	HNSC_35	476	11	41	20	34	136	234	89	145	476	0.186975	0.304622
HNSC	HNSC_36	316	7	32	11	40	78	148	59	89	316	0.186709	0.281646
HNSC	HNSC_37	222	5	12	9	21	76	99	41	58	222	0.184685	0.261261
HNSC	HNSC_38	268	3	11	6	19	59	170	48	122	268	0.179104	0.455224
HNSC	HNSC_39	207	9	12	11	50	33	92	37	55	207	0.178744	0.2657
HNSC	HNSC_40	286	7	43	21	56	23	136	51	85	286	0.178322	0.297203
HNSC	HNSC_41	366	16	56	38	62	42	152	65	87	366	0.177596	0.237705
HNSC	HNSC_42	204	6	24	9	17	53	95	36	59	204	0.176471	0.289216
HNSC	HNSC_43	318	9	23	6	30	86	164	56	108	318	0.176101	0.339623
HNSC	HNSC_44	447	13	24	13	52	108	237	78	159	447	0.174497	0.355705
HNSC	HNSC_45	586	5	25	4	51	188	313	102	211	586	0.174061	0.360068
HNSC	HNSC_46	260	3	13	10	53	54	127	45	82	260	0.173077	0.315385
HNSC	HNSC_47	243	8	36	22	45	28	104	42	62	243	0.17284	0.255144
HNSC	HNSC_48	245	19	41	21	43	46	75	42	33	245	0.171429	0.134694
HNSC	HNSC_49	289	5	31	22	27	75	129	49	80	289	0.16955	0.276817
HNSC	HNSC_50	307	7	13	7	25	59	196	52	144	307	0.169381	0.469055
HNSC	HNSC_51	325	7	14	10	36	94	164	55	109	325	0.169231	0.335385
HNSC	HNSC_52	207	6	23	12	32	39	95	35	60	207	0.169082	0.289855
HNSC	HNSC_53	291	9	31	13	33	63	142	49	93	291	0.168385	0.319588
HNSC	HNSC_54	220	9	18	7	28	55	103	37	66	220	0.168182	0.3
HNSC	HNSC_55	215	4	9	2	30	69	101	36	65	215	0.167442	0.302326
HNSC	HNSC_56	353	7	18	9	52	87	180	59	121	353	0.167139	0.342776
HNSC	HNSC_57	216	7	32	19	34	20	104	36	68	216	0.166667	0.314815
HNSC	HNSC_58	248	8	62	23	36	28	91	41	50	248	0.165323	0.201613
HNSC	HNSC_59	321	3	12	9	37	85	175	53	122	321	0.165109	0.380062
HNSC	HNSC_60	255	9	41	24	32	23	126	42	84	255	0.164706	0.329412
HNSC	HNSC_61	337	13	37	33	39	50	165	55	110	337	0.163205	0.326409
HNSC	HNSC_62	215	7	38	15	13	17	125	35	90	215	0.162791	0.418605
HNSC	HNSC_63	253	8	44	21	41	32	107	41	66	253	0.162055	0.26087
HNSC	HNSC_64	236	18	35	16	32	33	102	38	64	236	0.161017	0.271186
HNSC	HNSC_65	236	7	45	19	34	30	101	38	63	236	0.161017	0.266949
HNSC	HNSC_66	205	6	38	19	33	24	85	33	52	205	0.160976	0.253659
HNSC	HNSC_67	292	2	6	4	22	57	201	47	154	292	0.160959	0.527397
HNSC	HNSC_68	386	9	16	11	44	102	204	62	142	386	0.160622	0.367876
HNSC	HNSC_69	219	9	31	23	32	37	87	35	52	219	0.159817	0.237443
HNSC	HNSC_70	539	2	34	5	45	184	269	86	183	539	0.159555	0.339518
HNSC	HNSC_71	322	1	14	8	26	86	187	51	136	322	0.158385	0.42236
HNSC	HNSC_72	482	14	17	13	42	105	291	76	215	482	0.157676	0.446058
HNSC	HNSC_73	269	7	59	36	41	25	101	42	59	269	0.156134	0.219331
HNSC	HNSC_74	263	8	17	11	28	85	114	41	73	263	0.155894	0.277567
HNSC	HNSC_75	227	15	44	19	26	26	97	35	62	227	0.154185	0.273128
HNSC	HNSC_76	286	18	35	22	35	72	104	44	60	286	0.153846	0.20979
HNSC	HNSC_77	653	13	70	70	192	82	226	100	126	653	0.153139	0.192956
HNSC	HNSC_78	373	10	37	23	66	68	169	57	112	373	0.152815	0.300268
HNSC	HNSC_79	288	11	32	24	60	41	120	44	76	288	0.152778	0.263889
HNSC	HNSC_80	371	1	12	8	37	112	201	56	145	371	0.150943	0.390836
HNSC	HNSC_81	219	7	33	13	54	21	91	33	58	219	0.150685	0.26484
HNSC	HNSC_82	286	14	45	27	46	41	113	43	70	286	0.15035	0.244755
HNSC	HNSC_83	420	7	36	32	34	102	209	63	146	420	0.15	0.347619
HNSC	HNSC_84	200	4	9	3	29	67	88	30	58	200	0.15	0.29
HNSC	HNSC_85	267	8	41	31	40	59	88	40	48	267	0.149813	0.179775
HNSC	HNSC_86	439	10	34	11	62	62	260	65	195	439	0.148064	0.444191
HNSC	HNSC_87	6560	78	3396	328	375	162	2221	959	1262	6560	0.146189	0.192378
HNSC	HNSC_88	219	7	26	23	32	46	85	32	53	219	0.146119	0.242009
HNSC	HNSC_89	254	3	32	17	32	64	106	37	69	254	0.145669	0.271654
HNSC	HNSC_90	440	5	16	13	49	173	184	64	120	440	0.145455	0.272727
HNSC	HNSC_91	228	19	44	18	28	25	94	33	61	228	0.144737	0.267544
HNSC	HNSC_92	423	13	47	40	47	98	178	61	117	423	0.144208	0.276596
HNSC	HNSC_93	313	12	39	32	70	29	131	45	86	313	0.14377	0.27476
HNSC	HNSC_94	349	1	10	2	25	93	218	50	168	349	0.143266	0.481375
HNSC	HNSC_95	259	8	29	10	30	58	124	37	87	259	0.142857	0.335907
HNSC	HNSC_96	252	15	40	15	47	41	94	36	58	252	0.142857	0.230159
HNSC	HNSC_97	274	41	25	14	8	36	150	39	111	274	0.142336	0.405109
HNSC	HNSC_98	233	9	18	10	31	62	103	33	70	233	0.141631	0.300429
HNSC	HNSC_99	277	15	39	12	32	62	117	39	78	277	0.140794	0.281588
HNSC	HNSC_100	207	7	28	10	26	54	82	29	53	207	0.140097	0.256039
HNSC	HNSC_101	200	5	14	13	32	54	82	28	54	200	0.14	0.27
HNSC	HNSC_102	236	8	54	25	50	19	80	33	47	236	0.139831	0.199153
HNSC	HNSC_103	208	4	25	9	43	45	82	29	53	208	0.139423	0.254808
HNSC	HNSC_104	259	13	60	17	47	35	87	36	51	259	0.138996	0.196911
HNSC	HNSC_105	231	9	56	18	33	46	69	32	37	231	0.138528	0.160173
HNSC	HNSC_106	286	18	59	25	53	36	95	39	56	286	0.136364	0.195804
HNSC	HNSC_107	245	9	38	24	41	39	94	33	61	245	0.134694	0.24898
HNSC	HNSC_108	246	2	40	21	25	48	110	33	77	246	0.134146	0.313008
HNSC	HNSC_109	256	9	40	27	51	33	96	34	62	256	0.132812	0.242188
HNSC	HNSC_110	280	7	54	21	35	42	121	37	84	280	0.132143	0.3
HNSC	HNSC_111	525	9	31	32	37	143	273	69	204	525	0.131429	0.388571
HNSC	HNSC_112	282	11	45	26	29	33	138	37	101	282	0.131206	0.358156
HNSC	HNSC_113	206	9	45	12	40	24	76	27	49	206	0.131068	0.237864
HNSC	HNSC_114	428	12	60	33	53	111	159	56	103	428	0.130841	0.240654
HNSC	HNSC_115	245	2	25	27	41	53	97	32	65	245	0.130612	0.265306
HNSC	HNSC_116	246	6	15	16	37	57	115	32	83	246	0.130081	0.337398
HNSC	HNSC_117	208	9	63	18	28	31	59	27	32	208	0.129808	0.153846
HNSC	HNSC_118	371	7	48	24	28	82	182	48	134	371	0.12938	0.361186
HNSC	HNSC_119	317	6	14	9	36	118	134	41	93	317	0.129338	0.293375
HNSC	HNSC_120	272	12	49	17	34	57	103	35	68	272	0.128676	0.25
HNSC	HNSC_121	289	8	37	24	30	57	133	37	96	289	0.128028	0.33218
HNSC	HNSC_122	274	9	53	28	46	24	114	35	79	274	0.127737	0.288321
HNSC	HNSC_123	314	13	51	29	32	49	140	40	100	314	0.127389	0.318471
HNSC	HNSC_124	425	5	36	15	39	139	191	54	137	425	0.127059	0.322353
HNSC	HNSC_125	260	16	36	28	58	30	92	33	59	260	0.126923	0.226923
HNSC	HNSC_126	331	11	42	19	60	49	150	42	108	331	0.126888	0.326284
HNSC	HNSC_127	230	5	40	33	39	28	85	29	56	230	0.126087	0.243478
HNSC	HNSC_128	238	10	17	16	17	47	131	30	101	238	0.12605	0.42437
HNSC	HNSC_129	215	8	37	30	41	23	76	27	49	215	0.125581	0.227907
HNSC	HNSC_130	215	8	34	30	36	23	84	27	57	215	0.125581	0.265116
HNSC	HNSC_131	271	11	34	29	56	27	114	34	80	271	0.125461	0.295203
HNSC	HNSC_132	287	13	47	26	59	47	95	36	59	287	0.125436	0.205575
HNSC	HNSC_133	371	7	53	36	29	95	151	46	105	371	0.123989	0.283019
HNSC	HNSC_134	283	10	26	15	38	93	101	35	66	283	0.123675	0.233216
HNSC	HNSC_135	251	22	34	35	35	37	88	31	57	251	0.123506	0.227092
HNSC	HNSC_136	332	26	67	18	46	41	134	41	93	332	0.123494	0.28012
HNSC	HNSC_137	212	4	20	5	32	49	102	26	76	212	0.122642	0.358491
HNSC	HNSC_138	956	1	6	5	51	307	586	117	469	956	0.122385	0.490586
HNSC	HNSC_139	229	8	37	26	43	27	88	28	60	229	0.122271	0.262009
HNSC	HNSC_140	545	23	59	25	32	194	212	66	146	545	0.121101	0.26789
HNSC	HNSC_141	248	6	28	11	33	73	97	30	67	248	0.120968	0.270161
HNSC	HNSC_142	389	11	51	37	67	48	175	47	128	389	0.120823	0.329049
HNSC	HNSC_143	408	2	25	8	45	152	176	49	127	408	0.120098	0.311275
HNSC	HNSC_144	217	11	23	11	45	28	99	26	73	217	0.119816	0.336406
HNSC	HNSC_145	253	9	35	27	62	27	93	30	63	253	0.118577	0.249012
HNSC	HNSC_146	304	4	13	4	24	94	165	36	129	304	0.118421	0.424342
HNSC	HNSC_147	228	11	30	12	15	9	151	27	124	228	0.118421	0.54386
HNSC	HNSC_148	347	11	43	21	26	110	136	41	95	347	0.118156	0.273775
HNSC	HNSC_149	263	4	6	4	17	78	154	31	123	263	0.117871	0.467681
HNSC	HNSC_150	273	9	49	21	34	51	109	32	77	273	0.117216	0.282051
HNSC	HNSC_151	214	13	29	32	52	26	62	25	37	214	0.116822	0.172897
HNSC	HNSC_152	386	10	10	6	32	83	245	45	200	386	0.11658	0.518135
HNSC	HNSC_153	301	8	51	23	40	38	141	35	106	301	0.116279	0.352159
HNSC	HNSC_154	284	8	51	28	60	27	110	33	77	284	0.116197	0.271127
HNSC	HNSC_155	676	18	57	39	92	173	297	78	219	676	0.115385	0.323964
HNSC	HNSC_156	234	10	32	13	37	40	102	27	75	234	0.115385	0.320513
HNSC	HNSC_157	289	12	47	24	35	52	119	33	86	289	0.114187	0.297578
HNSC	HNSC_158	264	11	49	25	50	21	108	30	78	264	0.113636	0.295455
HNSC	HNSC_159	230	12	24	17	35	45	97	26	71	230	0.113043	0.308696
HNSC	HNSC_160	213	9	20	15	41	13	115	24	91	213	0.112676	0.42723
HNSC	HNSC_161	382	6	20	8	25	157	166	43	123	382	0.112565	0.32199
HNSC	HNSC_162	206	5	24	19	50	29	79	23	56	206	0.11165	0.271845
HNSC	HNSC_163	310	6	38	38	70	29	129	34	95	310	0.109677	0.306452
HNSC	HNSC_164	785	4	18	3	68	227	465	86	379	785	0.109554	0.482803
HNSC	HNSC_165	211	6	29	15	26	48	87	23	64	211	0.109005	0.303318
HNSC	HNSC_166	248	12	55	31	24	43	83	27	56	248	0.108871	0.225806
HNSC	HNSC_167	278	17	33	23	37	25	143	30	113	278	0.107914	0.406475
HNSC	HNSC_168	297	7	36	15	44	52	143	32	111	297	0.107744	0.373737
HNSC	HNSC_169	317	15	65	43	52	30	112	34	78	317	0.107256	0.246057
HNSC	HNSC_170	373	2	10	4	23	158	176	40	136	373	0.107239	0.364611
HNSC	HNSC_171	448	15	72	69	105	57	130	48	82	448	0.107143	0.183036
HNSC	HNSC_172	336	14	55	49	69	24	125	36	89	336	0.107143	0.264881
HNSC	HNSC_173	292	4	3	10	26	104	145	31	114	292	0.106164	0.390411
HNSC	HNSC_174	577	3	8	5	34	195	332	61	271	577	0.105719	0.469671
HNSC	HNSC_175	220	11	33	33	38	18	87	23	64	220	0.104545	0.290909
HNSC	HNSC_176	530	5	17	8	34	261	205	55	150	530	0.103774	0.283019
HNSC	HNSC_177	377	17	53	35	55	74	143	39	104	377	0.103448	0.275862
HNSC	HNSC_178	597	3	21	10	34	230	299	61	238	597	0.102178	0.39866
HNSC	HNSC_179	235	9	32	40	58	19	77	24	53	235	0.102128	0.225532
HNSC	HNSC_180	298	7	31	20	38	103	99	30	69	298	0.100671	0.231544
HNSC	HNSC_181	321	20	46	23	43	77	112	32	80	321	0.0996885	0.249221
HNSC	HNSC_182	222	6	29	15	43	60	69	22	47	222	0.0990991	0.211712
HNSC	HNSC_183	376	27	54	59	76	30	130	37	93	376	0.0984043	0.24734
HNSC	HNSC_184	296	12	47	35	38	58	106	29	77	296	0.097973	0.260135
HNSC	HNSC_185	923	6	21	14	86	387	409	90	319	923	0.0975081	0.345612
HNSC	HNSC_186	596	4	24	14	56	144	354	58	296	596	0.0973154	0.496644
HNSC	HNSC_187	206	5	34	25	51	13	78	20	58	206	0.0970874	0.281553
HNSC	HNSC_188	206	13	24	24	30	36	79	20	59	206	0.0970874	0.286408
HNSC	HNSC_189	496	24	63	36	73	123	177	48	129	496	0.0967742	0.260081
HNSC	HNSC_190	292	16	53	32	77	37	77	28	49	292	0.0958904	0.167808
HNSC	HNSC_191	314	12	33	31	35	80	123	30	93	314	0.0955414	0.296178
HNSC	HNSC_192	296	19	40	47	32	57	101	28	73	296	0.0945946	0.246622
HNSC	HNSC_193	288	5	55	29	34	56	109	27	82	288	0.09375	0.284722
HNSC	HNSC_194	216	18	18	15	30	43	92	20	72	216	0.0925926	0.333333
HNSC	HNSC_195	456	2	7	7	18	131	291	42	249	456	0.0921053	0.546053
HNSC	HNSC_196	240	5	40	17	46	47	85	22	63	240	0.0916667	0.2625
HNSC	HNSC_197	296	18	44	42	35	72	85	27	58	296	0.0912162	0.195946
HNSC	HNSC_198	297	10	71	31	30	45	110	27	83	297	0.0909091	0.279461
HNSC	HNSC_199	242	9	46	28	51	21	87	22	65	242	0.0909091	0.268595
HNSC	HNSC_200	400	18	39	22	71	77	173	36	137	400	0.09	0.3425
HNSC	HNSC_201	379	11	39	12	43	114	160	34	126	379	0.0897098	0.332454
HNSC	HNSC_202	270	7	31	23	64	34	111	24	87	270	0.0888889	0.322222
HNSC	HNSC_203	417	11	48	35	56	71	196	37	159	417	0.088729	0.381295
HNSC	HNSC_204	282	6	39	5	21	91	120	25	95	282	0.0886525	0.336879
HNSC	HNSC_205	319	4	15	4	19	121	156	28	128	319	0.0877743	0.401254
HNSC	HNSC_206	700	14	50	14	42	243	337	61	276	700	0.0871429	0.394286
HNSC	HNSC_207	1799	14	59	25	136	830	735	155	580	1799	0.086159	0.322401
HNSC	HNSC_208	223	5	18	11	26	94	69	19	50	223	0.0852018	0.224215
HNSC	HNSC_209	1410	7	31	12	98	458	804	120	684	1410	0.0851064	0.485106
HNSC	HNSC_210	413	17	61	29	66	56	184	35	149	413	0.0847458	0.360775
HNSC	HNSC_211	260	11	41	23	28	59	98	22	76	260	0.0846154	0.292308
HNSC	HNSC_212	1029	5	8	6	53	431	526	87	439	1029	0.0845481	0.426628
HNSC	HNSC_213	298	11	21	19	48	79	120	25	95	298	0.0838926	0.318792
HNSC	HNSC_214	288	9	60	29	55	44	91	24	67	288	0.0833333	0.232639
HNSC	HNSC_215	850	8	22	9	63	357	391	69	322	850	0.0811765	0.378824
HNSC	HNSC_216	308	13	37	23	78	45	112	25	87	308	0.0811688	0.282468
HNSC	HNSC_217	333	12	38	32	107	36	108	27	81	333	0.0810811	0.243243
HNSC	HNSC_218	717	14	45	23	97	248	290	58	232	717	0.0808926	0.32357
HNSC	HNSC_219	260	15	34	22	60	45	84	21	63	260	0.0807692	0.242308
HNSC	HNSC_220	335	15	46	25	63	59	127	27	100	335	0.080597	0.298507
HNSC	HNSC_221	839	2	17	6	50	365	399	67	332	839	0.079857	0.395709
HNSC	HNSC_222	201	10	27	15	32	54	63	16	47	201	0.079602	0.233831
HNSC	HNSC_223	239	4	27	16	40	58	94	19	75	239	0.0794979	0.313808
HNSC	HNSC_224	579	9	50	54	122	162	182	44	138	579	0.0759931	0.238342
HNSC	HNSC_225	397	15	51	40	116	50	125	30	95	397	0.0755668	0.239295
HNSC	HNSC_226	451	28	67	42	81	49	184	34	150	451	0.075388	0.332594
HNSC	HNSC_227	519	13	56	51	144	77	178	39	139	519	0.0751445	0.267823
HNSC	HNSC_228	253	6	28	23	26	73	97	19	78	253	0.0750988	0.3083
HNSC	HNSC_229	240	15	41	25	38	45	76	18	58	240	0.075	0.241667
HNSC	HNSC_230	6215	93	153	165	135	59	5610	464	5146	6215	0.0746581	0.827997
HNSC	HNSC_231	1013	15	33	31	30	15	889	75	814	1013	0.0740375	0.803554
HNSC	HNSC_232	433	9	73	61	105	45	140	32	108	433	0.073903	0.249423
HNSC	HNSC_233	731	29	127	90	195	100	190	54	136	731	0.0738714	0.186047
HNSC	HNSC_234	420	19	43	45	59	69	185	31	154	420	0.0738095	0.366667
HNSC	HNSC_235	417	17	63	42	92	66	137	30	107	417	0.0719424	0.256595
HNSC	HNSC_236	543	9	17	11	40	276	190	39	151	543	0.0718232	0.278085
HNSC	HNSC_237	1384	8	12	14	86	555	709	99	610	1384	0.0715318	0.440751
HNSC	HNSC_238	967	18	88	86	296	162	317	69	248	967	0.0713547	0.256463
HNSC	HNSC_239	4738	97	144	109	141	61	4186	335	3851	4738	0.0707049	0.81279
HNSC	HNSC_240	372	7	34	15	43	91	182	26	156	372	0.0698925	0.419355
HNSC	HNSC_241	1134	5	27	17	81	397	607	79	528	1134	0.0696649	0.465608
HNSC	HNSC_242	1017	12	20	12	84	427	462	69	393	1017	0.0678466	0.386431
HNSC	HNSC_243	477	14	56	36	139	92	140	32	108	477	0.067086	0.226415
HNSC	HNSC_244	345	20	45	13	44	106	117	23	94	345	0.0666667	0.272464
HNSC	HNSC_245	324	13	34	34	29	99	115	21	94	324	0.0648148	0.290123
HNSC	HNSC_246	927	36	105	118	326	86	256	60	196	927	0.0647249	0.211435
HNSC	HNSC_247	1005	36	127	98	238	133	373	65	308	1005	0.0646766	0.306468
HNSC	HNSC_248	433	15	60	27	51	121	159	28	131	433	0.0646651	0.30254
HNSC	HNSC_249	573	15	62	56	100	145	195	37	158	573	0.0645724	0.275742
HNSC	HNSC_250	607	11	23	16	71	260	226	38	188	607	0.062603	0.30972
HNSC	HNSC_251	567	21	82	56	182	71	155	35	120	567	0.0617284	0.21164
HNSC	HNSC_252	751	12	55	64	196	174	250	45	205	751	0.0599201	0.272969
HNSC	HNSC_253	452	21	45	48	152	56	130	27	103	452	0.0597345	0.227876
HNSC	HNSC_254	744	19	74	100	233	102	216	44	172	744	0.0591398	0.231183
HNSC	HNSC_255	613	17	86	77	179	89	165	36	129	613	0.0587276	0.21044
HNSC	HNSC_256	966	71	153	145	142	183	272	55	217	966	0.0569358	0.224638
HNSC	HNSC_257	546	9	57	65	179	60	176	31	145	546	0.0567766	0.265568
HNSC	HNSC_258	719	23	68	73	218	124	213	40	173	719	0.0556328	0.240612
HNSC	HNSC_259	487	20	48	49	78	104	188	27	161	487	0.0554415	0.330595
HNSC	HNSC_260	1111	20	87	92	425	151	336	61	275	1111	0.0549055	0.247525
HNSC	HNSC_261	921	27	122	101	316	119	236	50	186	921	0.0542888	0.201954
HNSC	HNSC_262	1203	31	107	99	301	287	378	65	313	1203	0.0540316	0.260183
HNSC	HNSC_263	507	16	78	62	136	73	142	27	115	507	0.0532544	0.226824
HNSC	HNSC_264	977	30	107	126	361	106	247	52	195	977	0.0532242	0.199591
HNSC	HNSC_265	1035	40	144	126	309	145	271	55	216	1035	0.0531401	0.208696
HNSC	HNSC_266	1054	24	84	65	262	413	206	56	150	1054	0.0531309	0.142315
HNSC	HNSC_267	411	19	53	52	113	66	108	21	87	411	0.0510949	0.211679
HNSC	HNSC_268	356	17	37	34	123	41	104	18	86	356	0.0505618	0.241573
HNSC	HNSC_269	1271	46	132	129	452	163	349	64	285	1271	0.0503541	0.224233
HNSC	HNSC_270	481	19	56	53	153	66	134	24	110	481	0.049896	0.22869
HNSC	HNSC_271	520	22	63	63	181	58	133	25	108	520	0.0480769	0.207692
HNSC	HNSC_272	922	130	148	177	149	103	215	43	172	922	0.0466377	0.186551
HNSC	HNSC_273	909	36	96	105	329	112	231	42	189	909	0.0462046	0.207921
HNSC	HNSC_274	710	38	96	76	250	85	165	32	133	710	0.0450704	0.187324
HNSC	HNSC_275	1121	30	139	127	434	128	263	49	214	1121	0.043711	0.190901
HNSC	HNSC_276	1345	44	186	159	470	189	297	58	239	1345	0.0431227	0.177695
HNSC	HNSC_277	964	33	150	119	297	151	214	41	173	964	0.0425311	0.179461
HNSC	HNSC_278	1252	51	170	136	445	166	284	53	231	1252	0.0423323	0.184505
HNSC	HNSC_279	677	22	85	70	237	86	177	28	149	677	0.0413589	0.220089
HNSC	HNSC_280	911	23	129	106	278	117	258	37	221	911	0.0406147	0.242591
HNSC	HNSC_281	1044	36	131	131	339	162	245	40	205	1044	0.0383142	0.19636
HNSC	HNSC_282	818	23	101	84	331	114	165	27	138	818	0.0330073	0.168704
HNSC	HNSC_283	2109	78	279	300	709	279	464	67	397	2109	0.0317686	0.188241
HNSC	HNSC_284	1517	35	183	157	599	219	324	48	276	1517	0.0316414	0.181938
HNSC	HNSC_285	603	21	68	65	197	83	169	19	150	603	0.0315091	0.248756
HNSC	HNSC_286	1410	44	153	179	543	205	286	44	242	1410	0.0312057	0.171631
HNSC	HNSC_287	982	68	134	132	327	116	205	24	181	982	0.0244399	0.184318
HNSC	HNSC_288	265	36	44	53	47	36	49	6	43	265	0.0226415	0.162264
KICH	KICH_1	1561	21	209	22	73	10	1226	1016	210	1561	0.650865	0.134529
KIRC	KIRC_1	251	18	43	34	42	29	85	38	47	251	0.151394	0.187251
KIRC	KIRC_2	281	19	63	30	42	19	108	42	66	281	0.149466	0.234875
KIRC	KIRC_3	1263	51	566	63	150	30	403	154	249	1263	0.121932	0.19715
KIRC	KIRC_4	217	23	41	19	31	32	71	25	46	217	0.115207	0.211982
KIRC	KIRC_5	249	9	43	39	48	35	75	28	47	249	0.11245	0.188755
KIRC	KIRC_6	216	16	44	23	37	20	76	24	52	216	0.111111	0.240741
KIRC	KIRC_7	206	21	36	23	34	23	69	22	47	206	0.106796	0.228155
KIRC	KIRC_8	285	13	50	51	55	35	81	27	54	285	0.0947368	0.189474
KIRC	KIRC_9	247	22	41	39	42	33	70	22	48	247	0.0890688	0.194332
KIRC	KIRC_10	241	12	68	28	38	23	72	21	51	241	0.0871369	0.211618
KIRC	KIRC_11	208	16	38	24	39	29	62	18	44	208	0.0865385	0.211538
KIRC	KIRC_12	293	27	84	43	28	34	77	25	52	293	0.0853242	0.177474
KIRC	KIRC_13	222	22	45	31	41	20	63	18	45	222	0.0810811	0.202703
KIRC	KIRC_14	321	28	83	50	40	41	79	24	55	321	0.0747664	0.17134
KIRC	KIRC_15	217	15	41	44	30	25	62	16	46	217	0.0737327	0.211982
KIRC	KIRC_16	233	38	37	35	30	37	56	16	40	233	0.0686695	0.171674
KIRC	KIRC_17	226	17	54	31	31	18	75	15	60	226	0.0663717	0.265487
KIRC	KIRC_18	221	18	38	29	23	22	91	14	77	221	0.0633484	0.348416
KIRC	KIRC_19	206	17	33	26	36	31	63	13	50	206	0.0631068	0.242718
KIRC	KIRC_20	223	21	44	21	47	27	63	14	49	223	0.0627803	0.219731
KIRC	KIRC_21	227	14	49	28	46	33	57	14	43	227	0.061674	0.189427
KIRC	KIRC_22	227	26	45	32	41	25	58	13	45	227	0.0572687	0.198238
KIRC	KIRC_23	282	46	47	32	48	36	73	16	57	282	0.0567376	0.202128
KIRC	KIRC_24	238	27	52	31	44	27	57	13	44	238	0.0546218	0.184874
KIRC	KIRC_25	404	36	67	52	98	52	99	22	77	404	0.0544554	0.190594
KIRC	KIRC_26	211	26	52	26	37	22	48	11	37	211	0.0521327	0.175355
KIRC	KIRC_27	231	27	37	37	30	47	53	12	41	231	0.0519481	0.177489
KIRC	KIRC_28	254	38	44	30	46	35	61	13	48	254	0.0511811	0.188976
KIRC	KIRC_29	236	30	52	35	29	22	68	12	56	236	0.0508475	0.237288
KIRC	KIRC_30	238	23	41	50	44	27	53	12	41	238	0.0504202	0.172269
KIRC	KIRC_31	201	22	43	27	40	13	56	10	46	201	0.0497512	0.228856
KIRC	KIRC_32	206	19	42	30	31	29	55	10	45	206	0.0485437	0.218447
KIRC	KIRC_33	292	24	75	42	35	38	78	14	64	292	0.0479452	0.219178
KIRC	KIRC_34	256	24	44	41	51	28	68	12	56	256	0.046875	0.21875
KIRC	KIRC_35	217	20	64	39	33	11	50	10	40	217	0.0460829	0.184332
KIRC	KIRC_36	249	24	42	37	59	26	61	11	50	249	0.0441767	0.200803
KIRC	KIRC_37	207	22	37	31	39	22	56	9	47	207	0.0434783	0.227053
KIRC	KIRC_38	668	68	125	102	77	67	229	29	200	668	0.0434132	0.299401
KIRC	KIRC_39	607	84	99	90	112	78	144	23	121	607	0.0378913	0.199341
KIRC	KIRC_40	414	68	68	76	64	47	91	15	76	414	0.0362319	0.183575
KIRC	KIRC_41	294	33	36	57	53	45	70	10	60	294	0.0340136	0.204082
KIRC	KIRC_42	440	62	65	74	66	63	110	14	96	440	0.0318182	0.218182
KIRC	KIRC_43	472	67	81	81	68	68	107	14	93	472	0.029661	0.197034
KIRC	KIRC_44	1931	290	344	374	296	264	363	53	310	1931	0.0274469	0.160539
KIRC	KIRC_45	1016	140	180	180	180	161	175	27	148	1016	0.0265748	0.145669
KIRC	KIRC_46	1455	201	187	322	251	182	312	38	274	1455	0.0261168	0.188316
KIRC	KIRC_47	603	77	117	126	105	59	119	13	106	603	0.0215589	0.175788
KIRC	KIRC_48	628	106	118	104	109	90	101	11	90	628	0.0175159	0.143312
KIRC	KIRC_49	1918	314	364	380	282	279	299	33	266	1918	0.0172054	0.138686
KIRC	KIRC_50	891	145	171	171	152	103	149	14	135	891	0.0157127	0.151515
KIRC	KIRC_51	2366	389	376	420	454	344	383	33	350	2366	0.0139476	0.147929
KIRC	KIRC_52	692	115	128	113	116	85	135	9	126	692	0.0130058	0.182081
KIRP	KIRP_1	605	41	134	48	66	74	242	122	120	605	0.201653	0.198347
KIRP	KIRP_2	263	23	56	27	24	27	106	43	63	263	0.163498	0.239544
KIRP	KIRP_3	652	64	115	60	92	76	245	95	150	652	0.145706	0.230061
KIRP	KIRP_4	215	13	55	22	32	20	73	27	46	215	0.125581	0.213953
KIRP	KIRP_5	301	19	74	24	36	42	106	31	75	301	0.10299	0.249169
KIRP	KIRP_6	309	4	13	4	14	115	159	31	128	309	0.100324	0.414239
KIRP	KIRP_7	301	29	56	38	53	39	86	29	57	301	0.0963455	0.189369
KIRP	KIRP_8	206	24	44	25	35	22	56	19	37	206	0.092233	0.179612
KIRP	KIRP_9	267	26	50	30	55	30	76	21	55	267	0.0786517	0.205993
KIRP	KIRP_10	273	46	40	25	58	28	76	21	55	273	0.0769231	0.201465
KIRP	KIRP_11	267	19	62	26	44	34	82	20	62	267	0.0749064	0.23221
KIRP	KIRP_12	300	27	50	44	59	39	81	22	59	300	0.0733333	0.196667
KIRP	KIRP_13	246	25	41	31	46	35	68	18	50	246	0.0731707	0.203252
KIRP	KIRP_14	219	16	48	32	31	24	68	16	52	219	0.0730594	0.237443
KIRP	KIRP_15	270	25	49	45	49	35	67	19	48	270	0.0703704	0.177778
KIRP	KIRP_16	288	31	57	35	46	43	76	20	56	288	0.0694444	0.194444
KIRP	KIRP_17	232	26	36	28	45	31	66	16	50	232	0.0689655	0.215517
KIRP	KIRP_18	222	14	69	30	34	17	58	15	43	222	0.0675676	0.193694
KIRP	KIRP_19	373	56	64	43	69	49	92	25	67	373	0.0670241	0.179625
KIRP	KIRP_20	213	22	46	29	25	31	60	14	46	213	0.0657277	0.215962
KIRP	KIRP_21	230	17	52	23	51	27	60	15	45	230	0.0652174	0.195652
KIRP	KIRP_22	201	18	51	50	17	22	43	13	30	201	0.0646766	0.149254
KIRP	KIRP_23	287	22	69	48	32	42	74	18	56	287	0.0627178	0.195122
KIRP	KIRP_24	298	27	53	50	45	44	79	18	61	298	0.0604027	0.204698
KIRP	KIRP_25	201	21	48	31	29	22	50	12	38	201	0.0597015	0.189055
KIRP	KIRP_26	237	23	58	21	40	44	51	14	37	237	0.0590717	0.156118
KIRP	KIRP_27	322	20	61	56	59	39	87	19	68	322	0.0590062	0.21118
KIRP	KIRP_28	228	20	47	35	30	23	73	13	60	228	0.0570175	0.263158
KIRP	KIRP_29	335	37	78	35	73	39	73	19	54	335	0.0567164	0.161194
KIRP	KIRP_30	213	18	39	30	34	27	65	12	53	213	0.056338	0.248826
KIRP	KIRP_31	252	33	44	33	53	35	54	14	40	252	0.0555556	0.15873
KIRP	KIRP_32	216	18	48	31	37	21	61	12	49	216	0.0555556	0.226852
KIRP	KIRP_33	271	30	60	32	37	28	84	15	69	271	0.0553506	0.254613
KIRP	KIRP_34	253	25	47	44	39	22	76	14	62	253	0.055336	0.245059
KIRP	KIRP_35	257	19	72	35	42	27	62	14	48	257	0.0544747	0.18677
KIRP	KIRP_36	222	21	41	30	43	21	66	12	54	222	0.0540541	0.243243
KIRP	KIRP_37	226	36	37	24	36	34	59	12	47	226	0.0530973	0.207965
KIRP	KIRP_38	343	30	96	48	59	35	75	18	57	343	0.0524781	0.166181
KIRP	KIRP_39	250	28	62	33	42	20	65	13	52	250	0.052	0.208
KIRP	KIRP_40	310	24	99	49	45	25	68	16	52	310	0.0516129	0.167742
KIRP	KIRP_41	214	17	34	32	41	26	64	11	53	214	0.0514019	0.247664
KIRP	KIRP_42	256	32	51	26	44	39	64	13	51	256	0.0507812	0.199219
KIRP	KIRP_43	259	24	44	39	43	36	73	13	60	259	0.0501931	0.23166
KIRP	KIRP_44	242	26	41	36	37	31	71	12	59	242	0.0495868	0.243802
KIRP	KIRP_45	287	31	74	40	41	34	67	14	53	287	0.0487805	0.184669
KIRP	KIRP_46	228	26	42	22	53	29	56	11	45	228	0.0482456	0.197368
KIRP	KIRP_47	255	21	60	25	54	31	64	12	52	255	0.0470588	0.203922
KIRP	KIRP_48	260	19	67	46	39	24	65	12	53	260	0.0461538	0.203846
KIRP	KIRP_49	334	51	55	43	44	56	85	15	70	334	0.0449102	0.209581
KIRP	KIRP_50	293	25	55	50	50	36	77	13	64	293	0.0443686	0.21843
KIRP	KIRP_51	368	55	59	45	65	42	102	16	86	368	0.0434783	0.233696
KIRP	KIRP_52	304	26	67	56	51	41	63	13	50	304	0.0427632	0.164474
[truncated: 2,834 more rows]
